# Supplementary material for: Phenotypic landscape inference reveals multiple evolutionary paths to C4 photosynthesis
Source: eLife. 2013 Sep 28;2:e00961. doi: 10.7554/eLife.00961 (PMC3786385; doi:10.7554/eLife.00961)
Supplement: Figure 1—source data 1. — The EM algorithm was used to assign binary scores for the presence or absence of 16 C4 traits in 37 C3–C4 intermediate species. 1 denotes the presence of a trait, 0 denotes absence. Blank cells denote traits that have not been defined. DOI: http://dx.doi.org/10.7554/eLife.00961.005 [file elife00961s001.xlsx]

## Sheet: Sheet1
BIT		C3	Alternanthera ficoides	Alternanthera tenella	Flaveria angustifolia	F. anomala	F. chloraefolia	F. floridana	F. linearis	F. ramosissima	F. sonorensis	F. brownii	F. vaginata	F. pubescens	Parthenium hysterophorus	H. convolvulaceum	H. greggii	M. arvensis	M. spinosa	D. tenuifolia	Diplotaxis muralis	Salsola arbusculliformis	C. paradoxa	E. acuta	E. lata	M. verticillata	M. tenella	M. naudicalis	Portulaca cryptopetala	E. acicularis	N. minor	P. hians	P. milioides	C4	% complete
1	PEPC (group 1) abundance	0	0	0	2	0	2	0	0	1	2	1	1	0	0	0	0	0	2	0	2	0	0	0	1	0	2	2	0	0	1	0	0	1	0.774194
2	PPDK abundance	0	0	0	2	0	2	1	0	1	2	1	1	0	0	2	2	2	2	0	2	2	0	2	2	2	2	2	0	0	0	2	1	1	0.516129
3	Decarboxylase abundance	0	0	2	2	0	2	1	0	1	2	1	1	0	0	0	0	0	2	0	2	0	0	0	1	1	2	2	0	0	0	0	0	1	0.741935
4	Rubisco abundance	0	0	0	2	0	2	2	0	0	2	1	1	0	2	2	2	0	2	0	2	0	0	2	2	0	2	2	0	0	0	0	0	1	0.548387
5	MDH abundance	0	2	2	2	0	2	0	0	1	2	0	2	0	0	2	2	0	2	2	2	2	2	2	2	2	2	2	2	2	2	0	0	1	0.322581
6	GDC abundance	0	2	2	2	2	2	2	2	1	2	2	2	2	2	2	2	1	2	2	2	2	2	2	2	2	2	2	2	2	2	0	0	1	0.129032
7	PEPC specificity	0	2	0	2	2	2	1	2	0	2	1	2	2	2	2	2	2	2	2	2	0	0	0	0	2	2	2	2	2	2	0	0	1	0.322581
8	PPDK specificity	0	2	2	2	2	2	2	2	2	2	1	2	2	2	2	2	2	2	2	2	2	2	2	2	2	2	2	2	2	2	2	1	1	0.0645161
9	Decarboxylase specificity	0	2	0	2	2	2	1	2	0	2	1	2	2	2	2	2	2	2	2	2	2	2	2	2	2	2	2	2	2	2	1	1	1	0.193548
10	Rubisco specificity	0	2	2	2	2	2	0	2	0	2	0	2	2	2	0	0	2	2	2	2	0	0	0	1	0	2	2	2	2	2	0	0	1	0.387097
11	MDH specificity	0	2	2	2	2	2	0	2	2	2	0	2	2	2	2	2	2	2	2	2	2	2	2	2	2	2	2	2	2	2	0	0	1	0.129032
12	GDC specificity	0	2	0	2	2	2	1	1	0	2	2	2	2	2	1	1	1	2	1	0	1	1	1	0	1	2	2	1	2	2	2	0	1	0.548387
13	Vein spacing/M:BS ratio	0	2	2	0	0	0	0	0	2	0	1	1	1	2	0	0	0	2	0	2	2	1	1	1	2	2	2	2	2	2	1	1	1	0.580645
14	Enlarged BS cells	0	2	2	1	1	1	1	1	0	1	1	1	1	2	1	1	1	1	2	2	1	1	1	1	1	1	0	1	2	0	2	1	1	0.774194
15	Many BS chloroplasts	0	2	2	2	0	2	0	0	0	2	2	1	2	1	1	1	1	1	1	0	1	1	1	0	1	0	1	0	2	0	2	1	1	0.709677
16	Enlarged BS chloroplasts	0	2	2	2	2	2	2	2	2	2	2	2	2	2	0	0	2	2	0	2	2	0	0	1	2	2	2	0	2	2	2	2	1	0.258065

## Sheet: Intermediate data after EM
	TRAIT
	1	2	3	4	5	6	7	8	9	10	11	12	13	14	15	16	% complete
Species
Alternanthera ficoides								0	0	1				0			25
Alternanthera tenella		0		0				0		1			0	0			38
Anticharis kaokoensis	1		1			0											19
Anticharis ebracteata	1		1			0											19
Anticharis imbricata			1			0											13
Anticharis namibensis	1		1														13
Anticharis glandulosa	1		1			1			1				1	1		0	44
Cleome paradoxa	1	1	1			1		0	0	0	0		0	0		0	69
Diplotaxis tenuifolia		1	0			1		0	0	0	0			0			50
Diplotaxis muralis		0				0											13
Eleocharis acicularis								0	0	0				0			25
Euphorbia acuta	1	1	1			1			0		0		0	0		0	56
Euphorbia lata	1	0	1			0			1		1		0	1		1	56
Flaveria anomala	1		0			0		0	0	0				0	0		50
Flaveria brownii	1		1	1	1			1	1	1		0	1	1	1	0	75
Flaveria chloraefolia	1		0														13
Flaveria floridana	1	1	0	1		0		1	1			0	1	0	0	0	75
Flaveria linearis	1	1	0			0		0	0	0				0	0		56
Flaveria pubescens	1		1					0	0	0				0	0		44
Flaveria ramosissima	1	0		0			1	1	1	0			0	1	0	0	69
Flaveria sonorensis	1		0														13
Flaveria vaginata	1		1			1		1	1	1				1			44
Flaveria angustifolia	1		0														13
Heliotropium greggii	1	1	0			1			0		0			0		0	50
Heliotropium convolvulaceum	1	1	0			1			0		0			0		0	50
Moricandia arvensis	1	1	0			1	1		0	0				0	0		56
Mollugo nudicalis	0					1			1	0				0			31
Mollugo pentaphylla	0					0			1	0				0			31
Mollugo spinosa	1					1											13
Mollugo tenella	1					0											13
Mollugo verticillata	1	1				1			1	0				0		0	44
Neurachne minor	0					0		1	0	0				1			38
Panicum hians			1	1			0		0	1		0	0	0	0	0	63
Panicum milioides	1	0	1	1	1	1	0	1	0	0		0	0	0	0	0	94
Parthenium hysterophorus						1		0	0					0	0		31
Portulaca cryptopetala	1	1				0		0	0	0	0			0			50
Salsola arbusculliformis	1	1				1			0	0			0	0		0	50
% complete	78	49	62	16	5	73	11	43	70	54	19	11	30	73	27	35
Traits:
1: Enlarged BS cells
2: GDC specificity
3: Vein spacing
4: Decarboxylase specificity
5: PPDK specificity
6: BS chloroplast abundance
7: GDC abundance
8: PPDK abundance
9: Decarboxylase abundance
10: RuBisCO abundance
11: BS chloroplast size
12: MDH specificity
13: PEPC specificity
14: PEPC abunance
15: MDH abundance
16: RuBisCO specificity
	14	12	13	9	8	15	6	2	3	4	16	11	7		5	10
	Enlarged BS cells	GDC spec.	Vein spacing/M:BS ratio	Decarboxylase spec.	PPDK spec.	Many BS chloroplasts	GDC abundance	PPDK abundance	Decarboxylase abundance	Rubisco abundance	Enlarged BS chloroplasts	MDH spec.	PEPC spec.		MDH abundance	Rubisco spec.
	0	0	0	0	0	0	0	0	0	0	0	0	0		0	0
	2	2	2	2	2	2	2	0	0	0	2	2	2		2	2
	2	0	2	0	2	2	2	0	2	0	2	2	0		2	2
	1	2	0	2	2	2	2	2	2	2	2	2	2		2	2
	1	2	0	2	2	0	2	0	0	0	2	2	2		0	2
	1	2	0	2	2	2	2	2	2	2	2	2	2		2	2
	1	1	0	1	2	0	2	1	1	2	2	0	1		0	0
	1	1	0	2	2	0	2	0	0	0	2	2	2		0	2
	0	0	2	0	2	0	1	1	1	0	2	2	0		1	0
	1	2	0	2	2	2	2	2	2	2	2	2	2		2	2
	1	2	1	1	1	2	2	1	1	1	2	0	1		0	0
	1	2	1	2	2	1	2	1	1	1	2	2	2		2	2
	1	2	1	2	2	2	2	0	0	0	2	2	2		0	2
	2	2	2	2	2	1	2	0	0	2	2	2	2		0	2
	1	1	0	2	2	1	2	2	0	2	0	2	2		2	0
	1	1	0	2	2	1	2	2	0	2	0	2	2		2	0
	1	1	0	2	2	1	1	2	0	0	2	2	2		0	2
	1	2	2	2	2	1	2	2	2	2	2	2	2		2	2
	2	1	0	2	2	1	2	0	0	0	0	2	2		2	2
	2	0	2	2	2	0	2	2	2	2	2	2	2		2	2
	1	1	2	2	2	1	2	2	0	0	2	2	0		2	0
	1	1	1	2	2	1	2	0	0	0	0	2	0		2	0
	1	1	1	2	2	1	2	2	0	2	0	2	0		2	0
	1	0	1	2	2	0	2	2	1	2	1	2	0		2	1
	1	1	2	2	2	1	2	2	1	0	2	2	2		2	0
	1	2	2	2	2	0	2	2	2	2	2	2	2		2	2
	0	2	2	2	2	1	2	2	2	2	2	2	2		2	2
	1	1	2	2	2	0	2	0	0	0	0	2	2		2	2
	2	2	2	2	2	2	2	0	0	0	2	2	2		2	2
	0	2	2	2	2	0	2	0	0	0	2	2	2		2	2
	2	2	1	1	2	2	0	2	0	0	2	0	0		0	0
	1	0	1	1	1	1	0	1	0	0	2	0	0		0	0
	1	1	1	1	1	1	1	1	1	1	1	1	1		1	1
	0.774194	0.548387	0.580645	0.193548	0.0645161	0.709677	0.129032	0.516129	0.741935	0.548387	0.258065	0.129032	0.322581		0.322581	0.387097
	14	12	13	9	8	15	6	2	3	4	16	11	7		5	10
	Enlarged BS cells	GDC spec.	Vein spacing/M:BS ratio	Decarboxylase spec.	PPDK spec.	Many BS chloroplasts	GDC abundance	PPDK abundance	Decarboxylase abundance	Rubisco abundance	Enlarged BS chloroplasts	MDH spec.	PEPC spec.		MDH abundance	Rubisco spec.
	0	0	0	0	0	0	0	0	0	0	0	0	0		0	0
	2	2	2	2	2	2	2	0	0	0	2	2	2		2	2
	2	0	2	0	2	2	2	0	2	0	2	2	0		2	2
	1	2	0	2	2	2	2	2	2	2	2	2	2		2	2
	1	2	0	2	2	0	2	0	0	0	2	2	2		0	2
	1	2	0	2	2	2	2	2	2	2	2	2	2		2	2
	1	1	0	1	2	0	2	1	1	2	2	0	1		0	0
	1	1	0	2	2	0	2	0	0	0	2	2	2		0	2
	0	0	2	0	2	0	1	1	1	0	2	2	0		1	0
	1	2	0	2	2	2	2	2	2	2	2	2	2		2	2
	1	2	1	1	1	2	2	1	1	1	2	0	1		0	0
	1	2	1	2	2	1	2	1	1	1	2	2	2		2	2
	1	2	1	2	2	2	2	0	0	0	2	2	2		0	2
	2	2	2	2	2	1	2	0	0	2	2	2	2		0	2
	1	1	0	2	2	1	2	2	0	2	0	2	2		2	0
	1	1	0	2	2	1	2	2	0	2	0	2	2		2	0
	1	1	0	2	2	1	1	2	0	0	2	2	2		0	2
	1	2	2	2	2	1	2	2	2	2	2	2	2		2	2
	2	1	0	2	2	1	2	0	0	0	0	2	2		2	2
	2	0	2	2	2	0	2	2	2	2	2	2	2		2	2
	1	1	2	2	2	1	2	2	0	0	2	2	0		2	0
	1	1	1	2	2	1	2	0	0	0	0	2	0		2	0
	1	1	1	2	2	1	2	2	0	2	0	2	0		2	0
	1	0	1	2	2	0	2	2	1	2	1	2	0		2	1
	1	1	2	2	2	1	2	2	1	0	2	2	2		2	0
	1	2	2	2	2	0	2	2	2	2	2	2	2		2	2
	0	2	2	2	2	1	2	2	2	2	2	2	2		2	2
	1	1	2	2	2	0	2	0	0	0	0	2	2		2	2
	2	2	2	2	2	2	2	0	0	0	2	2	2		2	2
	0	2	2	2	2	0	2	0	0	0	2	2	2		2	2
	2	2	1	1	2	2	0	2	0	0	2	0	0		0	0
	1	0	1	1	1	1	0	1	0	0	2	0	0		0	0
	1	1	1	1	1	1	1	1	1	1	1	1	1		1	1
	0.774194	0.548387	0.580645	0.193548	0.0645161	0.709677	0.129032	0.516129	0.741935	0.548387	0.258065	0.129032	0.322581		0.322581	0.387097
	14	12	13	9	8	15	6	2	3	4	16	11	7		5	10
	Enlarged BS cells	GDC spec.	Vein spacing/M:BS ratio	Decarboxylase spec.	PPDK spec.	Many BS chloroplasts	GDC abundance	PPDK abundance	Decarboxylase abundance	Rubisco abundance	Enlarged BS chloroplasts	MDH spec.	PEPC spec.		MDH abundance	Rubisco spec.
	0	0	0	0	0	0	0	0	0	0	0	0	0		0	0
	2	2	2	2	2	2	2	0	0	0	2	2	2		2	2
	2	0	2	0	2	2	2	0	2	0	2	2	0		2	2
	1	2	0	2	2	2	2	2	2	2	2	2	2		2	2
	1	2	0	2	2	0	2	0	0	0	2	2	2		0	2
	1	2	0	2	2	2	2	2	2	2	2	2	2		2	2
	1	1	0	1	2	0	2	1	1	2	2	0	1		0	0
	1	1	0	2	2	0	2	0	0	0	2	2	2		0	2
	0	0	2	0	2	0	1	1	1	0	2	2	0		1	0
	1	2	0	2	2	2	2	2	2	2	2	2	2		2	2
	1	2	1	1	1	2	2	1	1	1	2	0	1		0	0
	1	2	1	2	2	1	2	1	1	1	2	2	2		2	2
	1	2	1	2	2	2	2	0	0	0	2	2	2		0	2
	2	2	2	2	2	1	2	0	0	2	2	2	2		0	2
	1	1	0	2	2	1	2	2	0	2	0	2	2		2	0
	1	1	0	2	2	1	2	2	0	2	0	2	2		2	0
	1	1	0	2	2	1	1	2	0	0	2	2	2		0	2
	1	2	2	2	2	1	2	2	2	2	2	2	2		2	2
	2	1	0	2	2	1	2	0	0	0	0	2	2		2	2
	2	0	2	2	2	0	2	2	2	2	2	2	2		2	2
	1	1	2	2	2	1	2	2	0	0	2	2	0		2	0
	1	1	1	2	2	1	2	0	0	0	0	2	0		2	0
	1	1	1	2	2	1	2	2	0	2	0	2	0		2	0
	1	0	1	2	2	0	2	2	1	2	1	2	0		2	1
	1	1	2	2	2	1	2	2	1	0	2	2	2		2	0
	1	2	2	2	2	0	2	2	2	2	2	2	2		2	2
	0	2	2	2	2	1	2	2	2	2	2	2	2		2	2
	1	1	2	2	2	0	2	0	0	0	0	2	2		2	2
	2	2	2	2	2	2	2	0	0	0	2	2	2		2	2
	0	2	2	2	2	0	2	0	0	0	2	2	2		2	2
	2	2	1	1	2	2	0	2	0	0	2	0	0		0	0
	1	0	1	1	1	1	0	1	0	0	2	0	0		0	0
	1	1	1	1	1	1	1	1	1	1	1	1	1		1	1
	0.774194	0.548387	0.580645	0.193548	0.0645161	0.709677	0.129032	0.516129	0.741935	0.548387	0.258065	0.129032	0.322581		0.322581	0.387097
	14	12	13	9	8	15	6	2	3	4	16	11	7		5	10
	Enlarged BS cells	GDC spec.	Vein spacing/M:BS ratio	Decarboxylase spec.	PPDK spec.	Many BS chloroplasts	GDC abundance	PPDK abundance	Decarboxylase abundance	Rubisco abundance	Enlarged BS chloroplasts	MDH spec.	PEPC spec.		MDH abundance	Rubisco spec.
	0	0	0	0	0	0	0	0	0	0	0	0	0		0	0
	2	2	2	2	2	2	2	0	0	0	2	2	2		2	2
	2	0	2	0	2	2	2	0	2	0	2	2	0		2	2
	1	2	0	2	2	2	2	2	2	2	2	2	2		2	2
	1	2	0	2	2	0	2	0	0	0	2	2	2		0	2
	1	2	0	2	2	2	2	2	2	2	2	2	2		2	2
	1	1	0	1	2	0	2	1	1	2	2	0	1		0	0
	1	1	0	2	2	0	2	0	0	0	2	2	2		0	2
	0	0	2	0	2	0	1	1	1	0	2	2	0		1	0
	1	2	0	2	2	2	2	2	2	2	2	2	2		2	2
	1	2	1	1	1	2	2	1	1	1	2	0	1		0	0
	1	2	1	2	2	1	2	1	1	1	2	2	2		2	2
	1	2	1	2	2	2	2	0	0	0	2	2	2		0	2
	2	2	2	2	2	1	2	0	0	2	2	2	2		0	2
	1	1	0	2	2	1	2	2	0	2	0	2	2		2	0
	1	1	0	2	2	1	2	2	0	2	0	2	2		2	0
	1	1	0	2	2	1	1	2	0	0	2	2	2		0	2
	1	2	2	2	2	1	2	2	2	2	2	2	2		2	2
	2	1	0	2	2	1	2	0	0	0	0	2	2		2	2
	2	0	2	2	2	0	2	2	2	2	2	2	2		2	2
	1	1	2	2	2	1	2	2	0	0	2	2	0		2	0
	1	1	1	2	2	1	2	0	0	0	0	2	0		2	0
	1	1	1	2	2	1	2	2	0	2	0	2	0		2	0
	1	0	1	2	2	0	2	2	1	2	1	2	0		2	1
	1	1	2	2	2	1	2	2	1	0	2	2	2		2	0
	1	2	2	2	2	0	2	2	2	2	2	2	2		2	2
	0	2	2	2	2	1	2	2	2	2	2	2	2		2	2
	1	1	2	2	2	0	2	0	0	0	0	2	2		2	2
	2	2	2	2	2	2	2	0	0	0	2	2	2		2	2
	0	2	2	2	2	0	2	0	0	0	2	2	2		2	2
	2	2	1	1	2	2	0	2	0	0	2	0	0		0	0
	1	0	1	1	1	1	0	1	0	0	2	0	0		0	0
	1	1	1	1	1	1	1	1	1	1	1	1	1		1	1
	0.774194	0.548387	0.580645	0.193548	0.0645161	0.709677	0.129032	0.516129	0.741935	0.548387	0.258065	0.129032	0.322581		0.322581	0.387097
	14	12	13	9	8	15	6	2	3	4	16	11	7		5	10
	Enlarged BS cells	GDC spec.	Vein spacing/M:BS ratio	Decarboxylase spec.	PPDK spec.	Many BS chloroplasts	GDC abundance	PPDK abundance	Decarboxylase abundance	Rubisco abundance	Enlarged BS chloroplasts	MDH spec.	PEPC spec.		MDH abundance	Rubisco spec.
	0	0	0	0	0	0	0	0	0	0	0	0	0		0	0
	2	2	2	2	2	2	2	0	0	0	2	2	2		2	2
	2	0	2	0	2	2	2	0	2	0	2	2	0		2	2
	1	2	0	2	2	2	2	2	2	2	2	2	2		2	2
	1	2	0	2	2	0	2	0	0	0	2	2	2		0	2
	1	2	0	2	2	2	2	2	2	2	2	2	2		2	2
	1	1	0	1	2	0	2	1	1	2	2	0	1		0	0
	1	1	0	2	2	0	2	0	0	0	2	2	2		0	2
	0	0	2	0	2	0	1	1	1	0	2	2	0		1	0
	1	2	0	2	2	2	2	2	2	2	2	2	2		2	2
	1	2	1	1	1	2	2	1	1	1	2	0	1		0	0
	1	2	1	2	2	1	2	1	1	1	2	2	2		2	2
	1	2	1	2	2	2	2	0	0	0	2	2	2		0	2
	2	2	2	2	2	1	2	0	0	2	2	2	2		0	2
	1	1	0	2	2	1	2	2	0	2	0	2	2		2	0
	1	1	0	2	2	1	2	2	0	2	0	2	2		2	0
	1	1	0	2	2	1	1	2	0	0	2	2	2		0	2
	1	2	2	2	2	1	2	2	2	2	2	2	2		2	2
	2	1	0	2	2	1	2	0	0	0	0	2	2		2	2
	2	0	2	2	2	0	2	2	2	2	2	2	2		2	2
	1	1	2	2	2	1	2	2	0	0	2	2	0		2	0
	1	1	1	2	2	1	2	0	0	0	0	2	0		2	0
	1	1	1	2	2	1	2	2	0	2	0	2	0		2	0
	1	0	1	2	2	0	2	2	1	2	1	2	0		2	1
	1	1	2	2	2	1	2	2	1	0	2	2	2		2	0
	1	2	2	2	2	0	2	2	2	2	2	2	2		2	2
	0	2	2	2	2	1	2	2	2	2	2	2	2		2	2
	1	1	2	2	2	0	2	0	0	0	0	2	2		2	2
	2	2	2	2	2	2	2	0	0	0	2	2	2		2	2
	0	2	2	2	2	0	2	0	0	0	2	2	2		2	2
	2	2	1	1	2	2	0	2	0	0	2	0	0		0	0
	1	0	1	1	1	1	0	1	0	0	2	0	0		0	0
	1	1	1	1	1	1	1	1	1	1	1	1	1		1	1
	0.774194	0.548387	0.580645	0.193548	0.0645161	0.709677	0.129032	0.516129	0.741935	0.548387	0.258065	0.129032	0.322581		0.322581	0.387097
	14	12	13	9	8	15	6	2	3	4	16	11	7		5	10
	Enlarged BS cells	GDC spec.	Vein spacing/M:BS ratio	Decarboxylase spec.	PPDK spec.	Many BS chloroplasts	GDC abundance	PPDK abundance	Decarboxylase abundance	Rubisco abundance	Enlarged BS chloroplasts	MDH spec.	PEPC spec.		MDH abundance	Rubisco spec.
	0	0	0	0	0	0	0	0	0	0	0	0	0		0	0
	2	2	2	2	2	2	2	0	0	0	2	2	2		2	2
	2	0	2	0	2	2	2	0	2	0	2	2	0		2	2
	1	2	0	2	2	2	2	2	2	2	2	2	2		2	2
	1	2	0	2	2	0	2	0	0	0	2	2	2		0	2
	1	2	0	2	2	2	2	2	2	2	2	2	2		2	2
	1	1	0	1	2	0	2	1	1	2	2	0	1		0	0
	1	1	0	2	2	0	2	0	0	0	2	2	2		0	2
	0	0	2	0	2	0	1	1	1	0	2	2	0		1	0
	1	2	0	2	2	2	2	2	2	2	2	2	2		2	2
	1	2	1	1	1	2	2	1	1	1	2	0	1		0	0
	1	2	1	2	2	1	2	1	1	1	2	2	2		2	2
	1	2	1	2	2	2	2	0	0	0	2	2	2		0	2
	2	2	2	2	2	1	2	0	0	2	2	2	2		0	2
	1	1	0	2	2	1	2	2	0	2	0	2	2		2	0
	1	1	0	2	2	1	2	2	0	2	0	2	2		2	0
	1	1	0	2	2	1	1	2	0	0	2	2	2		0	2
	1	2	2	2	2	1	2	2	2	2	2	2	2		2	2
	2	1	0	2	2	1	2	0	0	0	0	2	2		2	2
	2	0	2	2	2	0	2	2	2	2	2	2	2		2	2
	1	1	2	2	2	1	2	2	0	0	2	2	0		2	0
	1	1	1	2	2	1	2	0	0	0	0	2	0		2	0
	1	1	1	2	2	1	2	2	0	2	0	2	0		2	0
	1	0	1	2	2	0	2	2	1	2	1	2	0		2	1
	1	1	2	2	2	1	2	2	1	0	2	2	2		2	0
	1	2	2	2	2	0	2	2	2	2	2	2	2		2	2
	0	2	2	2	2	1	2	2	2	2	2	2	2		2	2
	1	1	2	2	2	0	2	0	0	0	0	2	2		2	2
	2	2	2	2	2	2	2	0	0	0	2	2	2		2	2
	0	2	2	2	2	0	2	0	0	0	2	2	2		2	2
	2	2	1	1	2	2	0	2	0	0	2	0	0		0	0
	1	0	1	1	1	1	0	1	0	0	2	0	0		0	0
	1	1	1	1	1	1	1	1	1	1	1	1	1		1	1
	0.774194	0.548387	0.580645	0.193548	0.0645161	0.709677	0.129032	0.516129	0.741935	0.548387	0.258065	0.129032	0.322581		0.322581	0.387097
	14	12	13	9	8	15	6	2	3	4	16	11	7		5	10
	Enlarged BS cells	GDC spec.	Vein spacing/M:BS ratio	Decarboxylase spec.	PPDK spec.	Many BS chloroplasts	GDC abundance	PPDK abundance	Decarboxylase abundance	Rubisco abundance	Enlarged BS chloroplasts	MDH spec.	PEPC spec.		MDH abundance	Rubisco spec.
	0	0	0	0	0	0	0	0	0	0	0	0	0		0	0
	2	2	2	2	2	2	2	0	0	0	2	2	2		2	2
	2	0	2	0	2	2	2	0	2	0	2	2	0		2	2
	1	2	0	2	2	2	2	2	2	2	2	2	2		2	2
	1	2	0	2	2	0	2	0	0	0	2	2	2		0	2
	1	2	0	2	2	2	2	2	2	2	2	2	2		2	2
	1	1	0	1	2	0	2	1	1	2	2	0	1		0	0
	1	1	0	2	2	0	2	0	0	0	2	2	2		0	2
	0	0	2	0	2	0	1	1	1	0	2	2	0		1	0
	1	2	0	2	2	2	2	2	2	2	2	2	2		2	2
	1	2	1	1	1	2	2	1	1	1	2	0	1		0	0
	1	2	1	2	2	1	2	1	1	1	2	2	2		2	2
	1	2	1	2	2	2	2	0	0	0	2	2	2		0	2
	2	2	2	2	2	1	2	0	0	2	2	2	2		0	2
	1	1	0	2	2	1	2	2	0	2	0	2	2		2	0
	1	1	0	2	2	1	2	2	0	2	0	2	2		2	0
	1	1	0	2	2	1	1	2	0	0	2	2	2		0	2
	1	2	2	2	2	1	2	2	2	2	2	2	2		2	2
	2	1	0	2	2	1	2	0	0	0	0	2	2		2	2
	2	0	2	2	2	0	2	2	2	2	2	2	2		2	2
	1	1	2	2	2	1	2	2	0	0	2	2	0		2	0
	1	1	1	2	2	1	2	0	0	0	0	2	0		2	0
	1	1	1	2	2	1	2	2	0	2	0	2	0		2	0
	1	0	1	2	2	0	2	2	1	2	1	2	0		2	1
	1	1	2	2	2	1	2	2	1	0	2	2	2		2	0
	1	2	2	2	2	0	2	2	2	2	2	2	2		2	2
	0	2	2	2	2	1	2	2	2	2	2	2	2		2	2
	1	1	2	2	2	0	2	0	0	0	0	2	2		2	2
	2	2	2	2	2	2	2	0	0	0	2	2	2		2	2
	0	2	2	2	2	0	2	0	0	0	2	2	2		2	2
	2	2	1	1	2	2	0	2	0	0	2	0	0		0	0
	1	0	1	1	1	1	0	1	0	0	2	0	0		0	0
	1	1	1	1	1	1	1	1	1	1	1	1	1		1	1
	0.774194	0.548387	0.580645	0.193548	0.0645161	0.709677	0.129032	0.516129	0.741935	0.548387	0.258065	0.129032	0.322581		0.322581	0.387097
	14	12	13	9	8	15	6	2	3	4	16	11	7		5	10
	Enlarged BS cells	GDC spec.	Vein spacing/M:BS ratio	Decarboxylase spec.	PPDK spec.	Many BS chloroplasts	GDC abundance	PPDK abundance	Decarboxylase abundance	Rubisco abundance	Enlarged BS chloroplasts	MDH spec.	PEPC spec.		MDH abundance	Rubisco spec.
	0	0	0	0	0	0	0	0	0	0	0	0	0		0	0
	2	2	2	2	2	2	2	0	0	0	2	2	2		2	2
	2	0	2	0	2	2	2	0	2	0	2	2	0		2	2
	1	2	0	2	2	2	2	2	2	2	2	2	2		2	2
	1	2	0	2	2	0	2	0	0	0	2	2	2		0	2
	1	2	0	2	2	2	2	2	2	2	2	2	2		2	2
	1	1	0	1	2	0	2	1	1	2	2	0	1		0	0
	1	1	0	2	2	0	2	0	0	0	2	2	2		0	2
	0	0	2	0	2	0	1	1	1	0	2	2	0		1	0
	1	2	0	2	2	2	2	2	2	2	2	2	2		2	2
	1	2	1	1	1	2	2	1	1	1	2	0	1		0	0
	1	2	1	2	2	1	2	1	1	1	2	2	2		2	2
	1	2	1	2	2	2	2	0	0	0	2	2	2		0	2
	2	2	2	2	2	1	2	0	0	2	2	2	2		0	2
	1	1	0	2	2	1	2	2	0	2	0	2	2		2	0
	1	1	0	2	2	1	2	2	0	2	0	2	2		2	0
	1	1	0	2	2	1	1	2	0	0	2	2	2		0	2
	1	2	2	2	2	1	2	2	2	2	2	2	2		2	2
	2	1	0	2	2	1	2	0	0	0	0	2	2		2	2
	2	0	2	2	2	0	2	2	2	2	2	2	2		2	2
	1	1	2	2	2	1	2	2	0	0	2	2	0		2	0
	1	1	1	2	2	1	2	0	0	0	0	2	0		2	0
	1	1	1	2	2	1	2	2	0	2	0	2	0		2	0
	1	0	1	2	2	0	2	2	1	2	1	2	0		2	1
	1	1	2	2	2	1	2	2	1	0	2	2	2		2	0
	1	2	2	2	2	0	2	2	2	2	2	2	2		2	2
	0	2	2	2	2	1	2	2	2	2	2	2	2		2	2
	1	1	2	2	2	0	2	0	0	0	0	2	2		2	2
	2	2	2	2	2	2	2	0	0	0	2	2	2		2	2
	0	2	2	2	2	0	2	0	0	0	2	2	2		2	2
	2	2	1	1	2	2	0	2	0	0	2	0	0		0	0
	1	0	1	1	1	1	0	1	0	0	2	0	0		0	0
	1	1	1	1	1	1	1	1	1	1	1	1	1		1	1
	0.774194	0.548387	0.580645	0.193548	0.0645161	0.709677	0.129032	0.516129	0.741935	0.548387	0.258065	0.129032	0.322581		0.322581	0.387097
	14	12	13	9	8	15	6	2	3	4	16	11	7		5	10
	Enlarged BS cells	GDC spec.	Vein spacing/M:BS ratio	Decarboxylase spec.	PPDK spec.	Many BS chloroplasts	GDC abundance	PPDK abundance	Decarboxylase abundance	Rubisco abundance	Enlarged BS chloroplasts	MDH spec.	PEPC spec.		MDH abundance	Rubisco spec.
	0	0	0	0	0	0	0	0	0	0	0	0	0		0	0
	2	2	2	2	2	2	2	0	0	0	2	2	2		2	2
	2	0	2	0	2	2	2	0	2	0	2	2	0		2	2
	1	2	0	2	2	2	2	2	2	2	2	2	2		2	2
	1	2	0	2	2	0	2	0	0	0	2	2	2		0	2
	1	2	0	2	2	2	2	2	2	2	2	2	2		2	2
	1	1	0	1	2	0	2	1	1	2	2	0	1		0	0
	1	1	0	2	2	0	2	0	0	0	2	2	2		0	2
	0	0	2	0	2	0	1	1	1	0	2	2	0		1	0
	1	2	0	2	2	2	2	2	2	2	2	2	2		2	2
	1	2	1	1	1	2	2	1	1	1	2	0	1		0	0
	1	2	1	2	2	1	2	1	1	1	2	2	2		2	2
	1	2	1	2	2	2	2	0	0	0	2	2	2		0	2
	2	2	2	2	2	1	2	0	0	2	2	2	2		0	2
	1	1	0	2	2	1	2	2	0	2	0	2	2		2	0
	1	1	0	2	2	1	2	2	0	2	0	2	2		2	0
	1	1	0	2	2	1	1	2	0	0	2	2	2		0	2
	1	2	2	2	2	1	2	2	2	2	2	2	2		2	2
	2	1	0	2	2	1	2	0	0	0	0	2	2		2	2
	2	0	2	2	2	0	2	2	2	2	2	2	2		2	2
	1	1	2	2	2	1	2	2	0	0	2	2	0		2	0
	1	1	1	2	2	1	2	0	0	0	0	2	0		2	0
	1	1	1	2	2	1	2	2	0	2	0	2	0		2	0
	1	0	1	2	2	0	2	2	1	2	1	2	0		2	1
	1	1	2	2	2	1	2	2	1	0	2	2	2		2	0
	1	2	2	2	2	0	2	2	2	2	2	2	2		2	2
	0	2	2	2	2	1	2	2	2	2	2	2	2		2	2
	1	1	2	2	2	0	2	0	0	0	0	2	2		2	2
	2	2	2	2	2	2	2	0	0	0	2	2	2		2	2
	0	2	2	2	2	0	2	0	0	0	2	2	2		2	2
	2	2	1	1	2	2	0	2	0	0	2	0	0		0	0
	1	0	1	1	1	1	0	1	0	0	2	0	0		0	0
	1	1	1	1	1	1	1	1	1	1	1	1	1		1	1
	0.774194	0.548387	0.580645	0.193548	0.0645161	0.709677	0.129032	0.516129	0.741935	0.548387	0.258065	0.129032	0.322581		0.322581	0.387097
	14	12	13	9	8	15	6	2	3	4	16	11	7		5	10
	Enlarged BS cells	GDC spec.	Vein spacing/M:BS ratio	Decarboxylase spec.	PPDK spec.	Many BS chloroplasts	GDC abundance	PPDK abundance	Decarboxylase abundance	Rubisco abundance	Enlarged BS chloroplasts	MDH spec.	PEPC spec.		MDH abundance	Rubisco spec.
	0	0	0	0	0	0	0	0	0	0	0	0	0		0	0
	2	2	2	2	2	2	2	0	0	0	2	2	2		2	2
	2	0	2	0	2	2	2	0	2	0	2	2	0		2	2
	1	2	0	2	2	2	2	2	2	2	2	2	2		2	2
	1	2	0	2	2	0	2	0	0	0	2	2	2		0	2
	1	2	0	2	2	2	2	2	2	2	2	2	2		2	2
	1	1	0	1	2	0	2	1	1	2	2	0	1		0	0
	1	1	0	2	2	0	2	0	0	0	2	2	2		0	2
	0	0	2	0	2	0	1	1	1	0	2	2	0		1	0
	1	2	0	2	2	2	2	2	2	2	2	2	2		2	2
	1	2	1	1	1	2	2	1	1	1	2	0	1		0	0
	1	2	1	2	2	1	2	1	1	1	2	2	2		2	2
	1	2	1	2	2	2	2	0	0	0	2	2	2		0	2
	2	2	2	2	2	1	2	0	0	2	2	2	2		0	2
	1	1	0	2	2	1	2	2	0	2	0	2	2		2	0
	1	1	0	2	2	1	2	2	0	2	0	2	2		2	0
	1	1	0	2	2	1	1	2	0	0	2	2	2		0	2
	1	2	2	2	2	1	2	2	2	2	2	2	2		2	2
	2	1	0	2	2	1	2	0	0	0	0	2	2		2	2
	2	0	2	2	2	0	2	2	2	2	2	2	2		2	2
	1	1	2	2	2	1	2	2	0	0	2	2	0		2	0
	1	1	1	2	2	1	2	0	0	0	0	2	0		2	0
	1	1	1	2	2	1	2	2	0	2	0	2	0		2	0
	1	0	1	2	2	0	2	2	1	2	1	2	0		2	1
	1	1	2	2	2	1	2	2	1	0	2	2	2		2	0
	1	2	2	2	2	0	2	2	2	2	2	2	2		2	2
	0	2	2	2	2	1	2	2	2	2	2	2	2		2	2
	1	1	2	2	2	0	2	0	0	0	0	2	2		2	2
	2	2	2	2	2	2	2	0	0	0	2	2	2		2	2
	0	2	2	2	2	0	2	0	0	0	2	2	2		2	2
	2	2	1	1	2	2	0	2	0	0	2	0	0		0	0
	1	0	1	1	1	1	0	1	0	0	2	0	0		0	0
	1	1	1	1	1	1	1	1	1	1	1	1	1		1	1
	0.774194	0.548387	0.580645	0.193548	0.0645161	0.709677	0.129032	0.516129	0.741935	0.548387	0.258065	0.129032	0.322581		0.322581	0.387097
	14	12	13	9	8	15	6	2	3	4	16	11	7		5	10
	Enlarged BS cells	GDC spec.	Vein spacing/M:BS ratio	Decarboxylase spec.	PPDK spec.	Many BS chloroplasts	GDC abundance	PPDK abundance	Decarboxylase abundance	Rubisco abundance	Enlarged BS chloroplasts	MDH spec.	PEPC spec.		MDH abundance	Rubisco spec.
	0	0	0	0	0	0	0	0	0	0	0	0	0		0	0
	2	2	2	2	2	2	2	0	0	0	2	2	2		2	2
	2	0	2	0	2	2	2	0	2	0	2	2	0		2	2
	1	2	0	2	2	2	2	2	2	2	2	2	2		2	2
	1	2	0	2	2	0	2	0	0	0	2	2	2		0	2
	1	2	0	2	2	2	2	2	2	2	2	2	2		2	2
	1	1	0	1	2	0	2	1	1	2	2	0	1		0	0
	1	1	0	2	2	0	2	0	0	0	2	2	2		0	2
	0	0	2	0	2	0	1	1	1	0	2	2	0		1	0
	1	2	0	2	2	2	2	2	2	2	2	2	2		2	2
	1	2	1	1	1	2	2	1	1	1	2	0	1		0	0
	1	2	1	2	2	1	2	1	1	1	2	2	2		2	2
	1	2	1	2	2	2	2	0	0	0	2	2	2		0	2
	2	2	2	2	2	1	2	0	0	2	2	2	2		0	2
	1	1	0	2	2	1	2	2	0	2	0	2	2		2	0
	1	1	0	2	2	1	2	2	0	2	0	2	2		2	0
	1	1	0	2	2	1	1	2	0	0	2	2	2		0	2
	1	2	2	2	2	1	2	2	2	2	2	2	2		2	2
	2	1	0	2	2	1	2	0	0	0	0	2	2		2	2
	2	0	2	2	2	0	2	2	2	2	2	2	2		2	2
	1	1	2	2	2	1	2	2	0	0	2	2	0		2	0
	1	1	1	2	2	1	2	0	0	0	0	2	0		2	0
	1	1	1	2	2	1	2	2	0	2	0	2	0		2	0
	1	0	1	2	2	0	2	2	1	2	1	2	0		2	1
	1	1	2	2	2	1	2	2	1	0	2	2	2		2	0
	1	2	2	2	2	0	2	2	2	2	2	2	2		2	2
	0	2	2	2	2	1	2	2	2	2	2	2	2		2	2
	1	1	2	2	2	0	2	0	0	0	0	2	2		2	2
	2	2	2	2	2	2	2	0	0	0	2	2	2		2	2
	0	2	2	2	2	0	2	0	0	0	2	2	2		2	2
	2	2	1	1	2	2	0	2	0	0	2	0	0		0	0
	1	0	1	1	1	1	0	1	0	0	2	0	0		0	0
	1	1	1	1	1	1	1	1	1	1	1	1	1		1	1
	0.774194	0.548387	0.580645	0.193548	0.0645161	0.709677	0.129032	0.516129	0.741935	0.548387	0.258065	0.129032	0.322581		0.322581	0.387097
	14	12	13	9	8	15	6	2	3	4	16	11	7		5	10
	Enlarged BS cells	GDC spec.	Vein spacing/M:BS ratio	Decarboxylase spec.	PPDK spec.	Many BS chloroplasts	GDC abundance	PPDK abundance	Decarboxylase abundance	Rubisco abundance	Enlarged BS chloroplasts	MDH spec.	PEPC spec.		MDH abundance	Rubisco spec.
	0	0	0	0	0	0	0	0	0	0	0	0	0		0	0
	2	2	2	2	2	2	2	0	0	0	2	2	2		2	2
	2	0	2	0	2	2	2	0	2	0	2	2	0		2	2
	1	2	0	2	2	2	2	2	2	2	2	2	2		2	2
	1	2	0	2	2	0	2	0	0	0	2	2	2		0	2
	1	2	0	2	2	2	2	2	2	2	2	2	2		2	2
	1	1	0	1	2	0	2	1	1	2	2	0	1		0	0
	1	1	0	2	2	0	2	0	0	0	2	2	2		0	2
	0	0	2	0	2	0	1	1	1	0	2	2	0		1	0
	1	2	0	2	2	2	2	2	2	2	2	2	2		2	2
	1	2	1	1	1	2	2	1	1	1	2	0	1		0	0
	1	2	1	2	2	1	2	1	1	1	2	2	2		2	2
	1	2	1	2	2	2	2	0	0	0	2	2	2		0	2
	2	2	2	2	2	1	2	0	0	2	2	2	2		0	2
	1	1	0	2	2	1	2	2	0	2	0	2	2		2	0
	1	1	0	2	2	1	2	2	0	2	0	2	2		2	0
	1	1	0	2	2	1	1	2	0	0	2	2	2		0	2
	1	2	2	2	2	1	2	2	2	2	2	2	2		2	2
	2	1	0	2	2	1	2	0	0	0	0	2	2		2	2
	2	0	2	2	2	0	2	2	2	2	2	2	2		2	2
	1	1	2	2	2	1	2	2	0	0	2	2	0		2	0
	1	1	1	2	2	1	2	0	0	0	0	2	0		2	0
	1	1	1	2	2	1	2	2	0	2	0	2	0		2	0
	1	0	1	2	2	0	2	2	1	2	1	2	0		2	1
	1	1	2	2	2	1	2	2	1	0	2	2	2		2	0
	1	2	2	2	2	0	2	2	2	2	2	2	2		2	2
	0	2	2	2	2	1	2	2	2	2	2	2	2		2	2
	1	1	2	2	2	0	2	0	0	0	0	2	2		2	2
	2	2	2	2	2	2	2	0	0	0	2	2	2		2	2
	0	2	2	2	2	0	2	0	0	0	2	2	2		2	2
	2	2	1	1	2	2	0	2	0	0	2	0	0		0	0
	1	0	1	1	1	1	0	1	0	0	2	0	0		0	0
	1	1	1	1	1	1	1	1	1	1	1	1	1		1	1
	0.774194	0.548387	0.580645	0.193548	0.0645161	0.709677	0.129032	0.516129	0.741935	0.548387	0.258065	0.129032	0.322581		0.322581	0.387097
	14	12	13	9	8	15	6	2	3	4	16	11	7		5	10
	Enlarged BS cells	GDC spec.	Vein spacing/M:BS ratio	Decarboxylase spec.	PPDK spec.	Many BS chloroplasts	GDC abundance	PPDK abundance	Decarboxylase abundance	Rubisco abundance	Enlarged BS chloroplasts	MDH spec.	PEPC spec.		MDH abundance	Rubisco spec.
	0	0	0	0	0	0	0	0	0	0	0	0	0		0	0
	2	2	2	2	2	2	2	0	0	0	2	2	2		2	2
	2	0	2	0	2	2	2	0	2	0	2	2	0		2	2
	1	2	0	2	2	2	2	2	2	2	2	2	2		2	2
	1	2	0	2	2	0	2	0	0	0	2	2	2		0	2
	1	2	0	2	2	2	2	2	2	2	2	2	2		2	2
	1	1	0	1	2	0	2	1	1	2	2	0	1		0	0
	1	1	0	2	2	0	2	0	0	0	2	2	2		0	2
	0	0	2	0	2	0	1	1	1	0	2	2	0		1	0
	1	2	0	2	2	2	2	2	2	2	2	2	2		2	2
	1	2	1	1	1	2	2	1	1	1	2	0	1		0	0
	1	2	1	2	2	1	2	1	1	1	2	2	2		2	2
	1	2	1	2	2	2	2	0	0	0	2	2	2		0	2
	2	2	2	2	2	1	2	0	0	2	2	2	2		0	2
	1	1	0	2	2	1	2	2	0	2	0	2	2		2	0
	1	1	0	2	2	1	2	2	0	2	0	2	2		2	0
	1	1	0	2	2	1	1	2	0	0	2	2	2		0	2
	1	2	2	2	2	1	2	2	2	2	2	2	2		2	2
	2	1	0	2	2	1	2	0	0	0	0	2	2		2	2
	2	0	2	2	2	0	2	2	2	2	2	2	2		2	2
	1	1	2	2	2	1	2	2	0	0	2	2	0		2	0
	1	1	1	2	2	1	2	0	0	0	0	2	0		2	0
	1	1	1	2	2	1	2	2	0	2	0	2	0		2	0
	1	0	1	2	2	0	2	2	1	2	1	2	0		2	1
	1	1	2	2	2	1	2	2	1	0	2	2	2		2	0
	1	2	2	2	2	0	2	2	2	2	2	2	2		2	2
	0	2	2	2	2	1	2	2	2	2	2	2	2		2	2
	1	1	2	2	2	0	2	0	0	0	0	2	2		2	2
	2	2	2	2	2	2	2	0	0	0	2	2	2		2	2
	0	2	2	2	2	0	2	0	0	0	2	2	2		2	2
	2	2	1	1	2	2	0	2	0	0	2	0	0		0	0
	1	0	1	1	1	1	0	1	0	0	2	0	0		0	0
	1	1	1	1	1	1	1	1	1	1	1	1	1		1	1
	0.774194	0.548387	0.580645	0.193548	0.0645161	0.709677	0.129032	0.516129	0.741935	0.548387	0.258065	0.129032	0.322581		0.322581	0.387097
	14	12	13	9	8	15	6	2	3	4	16	11	7		5	10
	Enlarged BS cells	GDC spec.	Vein spacing/M:BS ratio	Decarboxylase spec.	PPDK spec.	Many BS chloroplasts	GDC abundance	PPDK abundance	Decarboxylase abundance	Rubisco abundance	Enlarged BS chloroplasts	MDH spec.	PEPC spec.		MDH abundance	Rubisco spec.
	0	0	0	0	0	0	0	0	0	0	0	0	0		0	0
	2	2	2	2	2	2	2	0	0	0	2	2	2		2	2
	2	0	2	0	2	2	2	0	2	0	2	2	0		2	2
	1	2	0	2	2	2	2	2	2	2	2	2	2		2	2
	1	2	0	2	2	0	2	0	0	0	2	2	2		0	2
	1	2	0	2	2	2	2	2	2	2	2	2	2		2	2
	1	1	0	1	2	0	2	1	1	2	2	0	1		0	0
	1	1	0	2	2	0	2	0	0	0	2	2	2		0	2
	0	0	2	0	2	0	1	1	1	0	2	2	0		1	0
	1	2	0	2	2	2	2	2	2	2	2	2	2		2	2
	1	2	1	1	1	2	2	1	1	1	2	0	1		0	0
	1	2	1	2	2	1	2	1	1	1	2	2	2		2	2
	1	2	1	2	2	2	2	0	0	0	2	2	2		0	2
	2	2	2	2	2	1	2	0	0	2	2	2	2		0	2
	1	1	0	2	2	1	2	2	0	2	0	2	2		2	0
	1	1	0	2	2	1	2	2	0	2	0	2	2		2	0
	1	1	0	2	2	1	1	2	0	0	2	2	2		0	2
	1	2	2	2	2	1	2	2	2	2	2	2	2		2	2
	2	1	0	2	2	1	2	0	0	0	0	2	2		2	2
	2	0	2	2	2	0	2	2	2	2	2	2	2		2	2
	1	1	2	2	2	1	2	2	0	0	2	2	0		2	0
	1	1	1	2	2	1	2	0	0	0	0	2	0		2	0
	1	1	1	2	2	1	2	2	0	2	0	2	0		2	0
	1	0	1	2	2	0	2	2	1	2	1	2	0		2	1
	1	1	2	2	2	1	2	2	1	0	2	2	2		2	0
	1	2	2	2	2	0	2	2	2	2	2	2	2		2	2
	0	2	2	2	2	1	2	2	2	2	2	2	2		2	2
	1	1	2	2	2	0	2	0	0	0	0	2	2		2	2
	2	2	2	2	2	2	2	0	0	0	2	2	2		2	2
	0	2	2	2	2	0	2	0	0	0	2	2	2		2	2
	2	2	1	1	2	2	0	2	0	0	2	0	0		0	0
	1	0	1	1	1	1	0	1	0	0	2	0	0		0	0
	1	1	1	1	1	1	1	1	1	1	1	1	1		1	1
	0.774194	0.548387	0.580645	0.193548	0.0645161	0.709677	0.129032	0.516129	0.741935	0.548387	0.258065	0.129032	0.322581		0.322581	0.387097
	14	12	13	9	8	15	6	2	3	4	16	11	7		5	10
	Enlarged BS cells	GDC spec.	Vein spacing/M:BS ratio	Decarboxylase spec.	PPDK spec.	Many BS chloroplasts	GDC abundance	PPDK abundance	Decarboxylase abundance	Rubisco abundance	Enlarged BS chloroplasts	MDH spec.	PEPC spec.		MDH abundance	Rubisco spec.
	0	0	0	0	0	0	0	0	0	0	0	0	0		0	0
	2	2	2	2	2	2	2	0	0	0	2	2	2		2	2
	2	0	2	0	2	2	2	0	2	0	2	2	0		2	2
	1	2	0	2	2	2	2	2	2	2	2	2	2		2	2
	1	2	0	2	2	0	2	0	0	0	2	2	2		0	2
	1	2	0	2	2	2	2	2	2	2	2	2	2		2	2
	1	1	0	1	2	0	2	1	1	2	2	0	1		0	0
	1	1	0	2	2	0	2	0	0	0	2	2	2		0	2
	0	0	2	0	2	0	1	1	1	0	2	2	0		1	0
	1	2	0	2	2	2	2	2	2	2	2	2	2		2	2
	1	2	1	1	1	2	2	1	1	1	2	0	1		0	0
	1	2	1	2	2	1	2	1	1	1	2	2	2		2	2
	1	2	1	2	2	2	2	0	0	0	2	2	2		0	2
	2	2	2	2	2	1	2	0	0	2	2	2	2		0	2
	1	1	0	2	2	1	2	2	0	2	0	2	2		2	0
	1	1	0	2	2	1	2	2	0	2	0	2	2		2	0
	1	1	0	2	2	1	1	2	0	0	2	2	2		0	2
	1	2	2	2	2	1	2	2	2	2	2	2	2		2	2
	2	1	0	2	2	1	2	0	0	0	0	2	2		2	2
	2	0	2	2	2	0	2	2	2	2	2	2	2		2	2
	1	1	2	2	2	1	2	2	0	0	2	2	0		2	0
	1	1	1	2	2	1	2	0	0	0	0	2	0		2	0
	1	1	1	2	2	1	2	2	0	2	0	2	0		2	0
	1	0	1	2	2	0	2	2	1	2	1	2	0		2	1
	1	1	2	2	2	1	2	2	1	0	2	2	2		2	0
	1	2	2	2	2	0	2	2	2	2	2	2	2		2	2
	0	2	2	2	2	1	2	2	2	2	2	2	2		2	2
	1	1	2	2	2	0	2	0	0	0	0	2	2		2	2
	2	2	2	2	2	2	2	0	0	0	2	2	2		2	2
	0	2	2	2	2	0	2	0	0	0	2	2	2		2	2
	2	2	1	1	2	2	0	2	0	0	2	0	0		0	0
	1	0	1	1	1	1	0	1	0	0	2	0	0		0	0
	1	1	1	1	1	1	1	1	1	1	1	1	1		1	1
	0.774194	0.548387	0.580645	0.193548	0.0645161	0.709677	0.129032	0.516129	0.741935	0.548387	0.258065	0.129032	0.322581		0.322581	0.387097
	14	12	13	9	8	15	6	2	3	4	16	11	7		5	10
	Enlarged BS cells	GDC spec.	Vein spacing/M:BS ratio	Decarboxylase spec.	PPDK spec.	Many BS chloroplasts	GDC abundance	PPDK abundance	Decarboxylase abundance	Rubisco abundance	Enlarged BS chloroplasts	MDH spec.	PEPC spec.		MDH abundance	Rubisco spec.
	0	0	0	0	0	0	0	0	0	0	0	0	0		0	0
	2	2	2	2	2	2	2	0	0	0	2	2	2		2	2
	2	0	2	0	2	2	2	0	2	0	2	2	0		2	2
	1	2	0	2	2	2	2	2	2	2	2	2	2		2	2
	1	2	0	2	2	0	2	0	0	0	2	2	2		0	2
	1	2	0	2	2	2	2	2	2	2	2	2	2		2	2
	1	1	0	1	2	0	2	1	1	2	2	0	1		0	0
	1	1	0	2	2	0	2	0	0	0	2	2	2		0	2
	0	0	2	0	2	0	1	1	1	0	2	2	0		1	0
	1	2	0	2	2	2	2	2	2	2	2	2	2		2	2
	1	2	1	1	1	2	2	1	1	1	2	0	1		0	0
	1	2	1	2	2	1	2	1	1	1	2	2	2		2	2
	1	2	1	2	2	2	2	0	0	0	2	2	2		0	2
	2	2	2	2	2	1	2	0	0	2	2	2	2		0	2
	1	1	0	2	2	1	2	2	0	2	0	2	2		2	0
	1	1	0	2	2	1	2	2	0	2	0	2	2		2	0
	1	1	0	2	2	1	1	2	0	0	2	2	2		0	2
	1	2	2	2	2	1	2	2	2	2	2	2	2		2	2
	2	1	0	2	2	1	2	0	0	0	0	2	2		2	2
	2	0	2	2	2	0	2	2	2	2	2	2	2		2	2
	1	1	2	2	2	1	2	2	0	0	2	2	0		2	0
	1	1	1	2	2	1	2	0	0	0	0	2	0		2	0
	1	1	1	2	2	1	2	2	0	2	0	2	0		2	0
	1	0	1	2	2	0	2	2	1	2	1	2	0		2	1
	1	1	2	2	2	1	2	2	1	0	2	2	2		2	0
	1	2	2	2	2	0	2	2	2	2	2	2	2		2	2
	0	2	2	2	2	1	2	2	2	2	2	2	2		2	2
	1	1	2	2	2	0	2	0	0	0	0	2	2		2	2
	2	2	2	2	2	2	2	0	0	0	2	2	2		2	2
	0	2	2	2	2	0	2	0	0	0	2	2	2		2	2
	2	2	1	1	2	2	0	2	0	0	2	0	0		0	0
	1	0	1	1	1	1	0	1	0	0	2	0	0		0	0
	1	1	1	1	1	1	1	1	1	1	1	1	1		1	1
	0.774194	0.548387	0.580645	0.193548	0.0645161	0.709677	0.129032	0.516129	0.741935	0.548387	0.258065	0.129032	0.322581		0.322581	0.387097
	14	12	13	9	8	15	6	2	3	4	16	11	7		5	10
	Enlarged BS cells	GDC spec.	Vein spacing/M:BS ratio	Decarboxylase spec.	PPDK spec.	Many BS chloroplasts	GDC abundance	PPDK abundance	Decarboxylase abundance	Rubisco abundance	Enlarged BS chloroplasts	MDH spec.	PEPC spec.		MDH abundance	Rubisco spec.
	0	0	0	0	0	0	0	0	0	0	0	0	0		0	0
	2	2	2	2	2	2	2	0	0	0	2	2	2		2	2
	2	0	2	0	2	2	2	0	2	0	2	2	0		2	2
	1	2	0	2	2	2	2	2	2	2	2	2	2		2	2
	1	2	0	2	2	0	2	0	0	0	2	2	2		0	2
	1	2	0	2	2	2	2	2	2	2	2	2	2		2	2
	1	1	0	1	2	0	2	1	1	2	2	0	1		0	0
	1	1	0	2	2	0	2	0	0	0	2	2	2		0	2
	0	0	2	0	2	0	1	1	1	0	2	2	0		1	0
	1	2	0	2	2	2	2	2	2	2	2	2	2		2	2
	1	2	1	1	1	2	2	1	1	1	2	0	1		0	0
	1	2	1	2	2	1	2	1	1	1	2	2	2		2	2
	1	2	1	2	2	2	2	0	0	0	2	2	2		0	2
	2	2	2	2	2	1	2	0	0	2	2	2	2		0	2
	1	1	0	2	2	1	2	2	0	2	0	2	2		2	0
	1	1	0	2	2	1	2	2	0	2	0	2	2		2	0
	1	1	0	2	2	1	1	2	0	0	2	2	2		0	2
	1	2	2	2	2	1	2	2	2	2	2	2	2		2	2
	2	1	0	2	2	1	2	0	0	0	0	2	2		2	2
	2	0	2	2	2	0	2	2	2	2	2	2	2		2	2
	1	1	2	2	2	1	2	2	0	0	2	2	0		2	0
	1	1	1	2	2	1	2	0	0	0	0	2	0		2	0
	1	1	1	2	2	1	2	2	0	2	0	2	0		2	0
	1	0	1	2	2	0	2	2	1	2	1	2	0		2	1
	1	1	2	2	2	1	2	2	1	0	2	2	2		2	0
	1	2	2	2	2	0	2	2	2	2	2	2	2		2	2
	0	2	2	2	2	1	2	2	2	2	2	2	2		2	2
	1	1	2	2	2	0	2	0	0	0	0	2	2		2	2
	2	2	2	2	2	2	2	0	0	0	2	2	2		2	2
	0	2	2	2	2	0	2	0	0	0	2	2	2		2	2
	2	2	1	1	2	2	0	2	0	0	2	0	0		0	0
	1	0	1	1	1	1	0	1	0	0	2	0	0		0	0
	1	1	1	1	1	1	1	1	1	1	1	1	1		1	1
	0.774194	0.548387	0.580645	0.193548	0.0645161	0.709677	0.129032	0.516129	0.741935	0.548387	0.258065	0.129032	0.322581		0.322581	0.387097
	14	12	13	9	8	15	6	2	3	4	16	11	7		5	10
	Enlarged BS cells	GDC spec.	Vein spacing/M:BS ratio	Decarboxylase spec.	PPDK spec.	Many BS chloroplasts	GDC abundance	PPDK abundance	Decarboxylase abundance	Rubisco abundance	Enlarged BS chloroplasts	MDH spec.	PEPC spec.		MDH abundance	Rubisco spec.
	0	0	0	0	0	0	0	0	0	0	0	0	0		0	0
	2	2	2	2	2	2	2	0	0	0	2	2	2		2	2
	2	0	2	0	2	2	2	0	2	0	2	2	0		2	2
	1	2	0	2	2	2	2	2	2	2	2	2	2		2	2
	1	2	0	2	2	0	2	0	0	0	2	2	2		0	2
	1	2	0	2	2	2	2	2	2	2	2	2	2		2	2
	1	1	0	1	2	0	2	1	1	2	2	0	1		0	0
	1	1	0	2	2	0	2	0	0	0	2	2	2		0	2
	0	0	2	0	2	0	1	1	1	0	2	2	0		1	0
	1	2	0	2	2	2	2	2	2	2	2	2	2		2	2
	1	2	1	1	1	2	2	1	1	1	2	0	1		0	0
	1	2	1	2	2	1	2	1	1	1	2	2	2		2	2
	1	2	1	2	2	2	2	0	0	0	2	2	2		0	2
	2	2	2	2	2	1	2	0	0	2	2	2	2		0	2
	1	1	0	2	2	1	2	2	0	2	0	2	2		2	0
	1	1	0	2	2	1	2	2	0	2	0	2	2		2	0
	1	1	0	2	2	1	1	2	0	0	2	2	2		0	2
	1	2	2	2	2	1	2	2	2	2	2	2	2		2	2
	2	1	0	2	2	1	2	0	0	0	0	2	2		2	2
	2	0	2	2	2	0	2	2	2	2	2	2	2		2	2
	1	1	2	2	2	1	2	2	0	0	2	2	0		2	0
	1	1	1	2	2	1	2	0	0	0	0	2	0		2	0
	1	1	1	2	2	1	2	2	0	2	0	2	0		2	0
	1	0	1	2	2	0	2	2	1	2	1	2	0		2	1
	1	1	2	2	2	1	2	2	1	0	2	2	2		2	0
	1	2	2	2	2	0	2	2	2	2	2	2	2		2	2
	0	2	2	2	2	1	2	2	2	2	2	2	2		2	2
	1	1	2	2	2	0	2	0	0	0	0	2	2		2	2
	2	2	2	2	2	2	2	0	0	0	2	2	2		2	2
	0	2	2	2	2	0	2	0	0	0	2	2	2		2	2
	2	2	1	1	2	2	0	2	0	0	2	0	0		0	0
	1	0	1	1	1	1	0	1	0	0	2	0	0		0	0
	1	1	1	1	1	1	1	1	1	1	1	1	1		1	1
	0.774194	0.548387	0.580645	0.193548	0.0645161	0.709677	0.129032	0.516129	0.741935	0.548387	0.258065	0.129032	0.322581		0.322581	0.387097
	14	12	13	9	8	15	6	2	3	4	16	11	7		5	10
	Enlarged BS cells	GDC spec.	Vein spacing/M:BS ratio	Decarboxylase spec.	PPDK spec.	Many BS chloroplasts	GDC abundance	PPDK abundance	Decarboxylase abundance	Rubisco abundance	Enlarged BS chloroplasts	MDH spec.	PEPC spec.		MDH abundance	Rubisco spec.
	0	0	0	0	0	0	0	0	0	0	0	0	0		0	0
	2	2	2	2	2	2	2	0	0	0	2	2	2		2	2
	2	0	2	0	2	2	2	0	2	0	2	2	0		2	2
	1	2	0	2	2	2	2	2	2	2	2	2	2		2	2
	1	2	0	2	2	0	2	0	0	0	2	2	2		0	2
	1	2	0	2	2	2	2	2	2	2	2	2	2		2	2
	1	1	0	1	2	0	2	1	1	2	2	0	1		0	0
	1	1	0	2	2	0	2	0	0	0	2	2	2		0	2
	0	0	2	0	2	0	1	1	1	0	2	2	0		1	0
	1	2	0	2	2	2	2	2	2	2	2	2	2		2	2
	1	2	1	1	1	2	2	1	1	1	2	0	1		0	0
	1	2	1	2	2	1	2	1	1	1	2	2	2		2	2
	1	2	1	2	2	2	2	0	0	0	2	2	2		0	2
	2	2	2	2	2	1	2	0	0	2	2	2	2		0	2
	1	1	0	2	2	1	2	2	0	2	0	2	2		2	0
	1	1	0	2	2	1	2	2	0	2	0	2	2		2	0
	1	1	0	2	2	1	1	2	0	0	2	2	2		0	2
	1	2	2	2	2	1	2	2	2	2	2	2	2		2	2
	2	1	0	2	2	1	2	0	0	0	0	2	2		2	2
	2	0	2	2	2	0	2	2	2	2	2	2	2		2	2
	1	1	2	2	2	1	2	2	0	0	2	2	0		2	0
	1	1	1	2	2	1	2	0	0	0	0	2	0		2	0
	1	1	1	2	2	1	2	2	0	2	0	2	0		2	0
	1	0	1	2	2	0	2	2	1	2	1	2	0		2	1
	1	1	2	2	2	1	2	2	1	0	2	2	2		2	0
	1	2	2	2	2	0	2	2	2	2	2	2	2		2	2
	0	2	2	2	2	1	2	2	2	2	2	2	2		2	2
	1	1	2	2	2	0	2	0	0	0	0	2	2		2	2
	2	2	2	2	2	2	2	0	0	0	2	2	2		2	2
	0	2	2	2	2	0	2	0	0	0	2	2	2		2	2
	2	2	1	1	2	2	0	2	0	0	2	0	0		0	0
	1	0	1	1	1	1	0	1	0	0	2	0	0		0	0
	1	1	1	1	1	1	1	1	1	1	1	1	1		1	1
	0.774194	0.548387	0.580645	0.193548	0.0645161	0.709677	0.129032	0.516129	0.741935	0.548387	0.258065	0.129032	0.322581		0.322581	0.387097
	14	12	13	9	8	15	6	2	3	4	16	11	7		5	10
	Enlarged BS cells	GDC spec.	Vein spacing/M:BS ratio	Decarboxylase spec.	PPDK spec.	Many BS chloroplasts	GDC abundance	PPDK abundance	Decarboxylase abundance	Rubisco abundance	Enlarged BS chloroplasts	MDH spec.	PEPC spec.		MDH abundance	Rubisco spec.
	0	0	0	0	0	0	0	0	0	0	0	0	0		0	0
	2	2	2	2	2	2	2	0	0	0	2	2	2		2	2
	2	0	2	0	2	2	2	0	2	0	2	2	0		2	2
	1	2	0	2	2	2	2	2	2	2	2	2	2		2	2
	1	2	0	2	2	0	2	0	0	0	2	2	2		0	2
	1	2	0	2	2	2	2	2	2	2	2	2	2		2	2
	1	1	0	1	2	0	2	1	1	2	2	0	1		0	0
	1	1	0	2	2	0	2	0	0	0	2	2	2		0	2
	0	0	2	0	2	0	1	1	1	0	2	2	0		1	0
	1	2	0	2	2	2	2	2	2	2	2	2	2		2	2
	1	2	1	1	1	2	2	1	1	1	2	0	1		0	0
	1	2	1	2	2	1	2	1	1	1	2	2	2		2	2
	1	2	1	2	2	2	2	0	0	0	2	2	2		0	2
	2	2	2	2	2	1	2	0	0	2	2	2	2		0	2
	1	1	0	2	2	1	2	2	0	2	0	2	2		2	0
	1	1	0	2	2	1	2	2	0	2	0	2	2		2	0
	1	1	0	2	2	1	1	2	0	0	2	2	2		0	2
	1	2	2	2	2	1	2	2	2	2	2	2	2		2	2
	2	1	0	2	2	1	2	0	0	0	0	2	2		2	2
	2	0	2	2	2	0	2	2	2	2	2	2	2		2	2
	1	1	2	2	2	1	2	2	0	0	2	2	0		2	0
	1	1	1	2	2	1	2	0	0	0	0	2	0		2	0
	1	1	1	2	2	1	2	2	0	2	0	2	0		2	0
	1	0	1	2	2	0	2	2	1	2	1	2	0		2	1
	1	1	2	2	2	1	2	2	1	0	2	2	2		2	0
	1	2	2	2	2	0	2	2	2	2	2	2	2		2	2
	0	2	2	2	2	1	2	2	2	2	2	2	2		2	2
	1	1	2	2	2	0	2	0	0	0	0	2	2		2	2
	2	2	2	2	2	2	2	0	0	0	2	2	2		2	2
	0	2	2	2	2	0	2	0	0	0	2	2	2		2	2
	2	2	1	1	2	2	0	2	0	0	2	0	0		0	0
	1	0	1	1	1	1	0	1	0	0	2	0	0		0	0
	1	1	1	1	1	1	1	1	1	1	1	1	1		1	1
	0.774194	0.548387	0.580645	0.193548	0.0645161	0.709677	0.129032	0.516129	0.741935	0.548387	0.258065	0.129032	0.322581		0.322581	0.387097
	14	12	13	9	8	15	6	2	3	4	16	11	7		5	10
	Enlarged BS cells	GDC spec.	Vein spacing/M:BS ratio	Decarboxylase spec.	PPDK spec.	Many BS chloroplasts	GDC abundance	PPDK abundance	Decarboxylase abundance	Rubisco abundance	Enlarged BS chloroplasts	MDH spec.	PEPC spec.		MDH abundance	Rubisco spec.
	0	0	0	0	0	0	0	0	0	0	0	0	0		0	0
	2	2	2	2	2	2	2	0	0	0	2	2	2		2	2
	2	0	2	0	2	2	2	0	2	0	2	2	0		2	2
	1	2	0	2	2	2	2	2	2	2	2	2	2		2	2
	1	2	0	2	2	0	2	0	0	0	2	2	2		0	2
	1	2	0	2	2	2	2	2	2	2	2	2	2		2	2
	1	1	0	1	2	0	2	1	1	2	2	0	1		0	0
	1	1	0	2	2	0	2	0	0	0	2	2	2		0	2
	0	0	2	0	2	0	1	1	1	0	2	2	0		1	0
	1	2	0	2	2	2	2	2	2	2	2	2	2		2	2
	1	2	1	1	1	2	2	1	1	1	2	0	1		0	0
	1	2	1	2	2	1	2	1	1	1	2	2	2		2	2
	1	2	1	2	2	2	2	0	0	0	2	2	2		0	2
	2	2	2	2	2	1	2	0	0	2	2	2	2		0	2
	1	1	0	2	2	1	2	2	0	2	0	2	2		2	0
	1	1	0	2	2	1	2	2	0	2	0	2	2		2	0
	1	1	0	2	2	1	1	2	0	0	2	2	2		0	2
	1	2	2	2	2	1	2	2	2	2	2	2	2		2	2
	2	1	0	2	2	1	2	0	0	0	0	2	2		2	2
	2	0	2	2	2	0	2	2	2	2	2	2	2		2	2
	1	1	2	2	2	1	2	2	0	0	2	2	0		2	0
	1	1	1	2	2	1	2	0	0	0	0	2	0		2	0
	1	1	1	2	2	1	2	2	0	2	0	2	0		2	0
	1	0	1	2	2	0	2	2	1	2	1	2	0		2	1
	1	1	2	2	2	1	2	2	1	0	2	2	2		2	0
	1	2	2	2	2	0	2	2	2	2	2	2	2		2	2
	0	2	2	2	2	1	2	2	2	2	2	2	2		2	2
	1	1	2	2	2	0	2	0	0	0	0	2	2		2	2
	2	2	2	2	2	2	2	0	0	0	2	2	2		2	2
	0	2	2	2	2	0	2	0	0	0	2	2	2		2	2
	2	2	1	1	2	2	0	2	0	0	2	0	0		0	0
	1	0	1	1	1	1	0	1	0	0	2	0	0		0	0
	1	1	1	1	1	1	1	1	1	1	1	1	1		1	1
	0.774194	0.548387	0.580645	0.193548	0.0645161	0.709677	0.129032	0.516129	0.741935	0.548387	0.258065	0.129032	0.322581		0.322581	0.387097
	14	12	13	9	8	15	6	2	3	4	16	11	7		5	10
	Enlarged BS cells	GDC spec.	Vein spacing/M:BS ratio	Decarboxylase spec.	PPDK spec.	Many BS chloroplasts	GDC abundance	PPDK abundance	Decarboxylase abundance	Rubisco abundance	Enlarged BS chloroplasts	MDH spec.	PEPC spec.		MDH abundance	Rubisco spec.
	0	0	0	0	0	0	0	0	0	0	0	0	0		0	0
	2	2	2	2	2	2	2	0	0	0	2	2	2		2	2
	2	0	2	0	2	2	2	0	2	0	2	2	0		2	2
	1	2	0	2	2	2	2	2	2	2	2	2	2		2	2
	1	2	0	2	2	0	2	0	0	0	2	2	2		0	2
	1	2	0	2	2	2	2	2	2	2	2	2	2		2	2
	1	1	0	1	2	0	2	1	1	2	2	0	1		0	0
	1	1	0	2	2	0	2	0	0	0	2	2	2		0	2
	0	0	2	0	2	0	1	1	1	0	2	2	0		1	0
	1	2	0	2	2	2	2	2	2	2	2	2	2		2	2
	1	2	1	1	1	2	2	1	1	1	2	0	1		0	0
	1	2	1	2	2	1	2	1	1	1	2	2	2		2	2
	1	2	1	2	2	2	2	0	0	0	2	2	2		0	2
	2	2	2	2	2	1	2	0	0	2	2	2	2		0	2
	1	1	0	2	2	1	2	2	0	2	0	2	2		2	0
	1	1	0	2	2	1	2	2	0	2	0	2	2		2	0
	1	1	0	2	2	1	1	2	0	0	2	2	2		0	2
	1	2	2	2	2	1	2	2	2	2	2	2	2		2	2
	2	1	0	2	2	1	2	0	0	0	0	2	2		2	2
	2	0	2	2	2	0	2	2	2	2	2	2	2		2	2
	1	1	2	2	2	1	2	2	0	0	2	2	0		2	0
	1	1	1	2	2	1	2	0	0	0	0	2	0		2	0
	1	1	1	2	2	1	2	2	0	2	0	2	0		2	0
	1	0	1	2	2	0	2	2	1	2	1	2	0		2	1
	1	1	2	2	2	1	2	2	1	0	2	2	2		2	0
	1	2	2	2	2	0	2	2	2	2	2	2	2		2	2
	0	2	2	2	2	1	2	2	2	2	2	2	2		2	2
	1	1	2	2	2	0	2	0	0	0	0	2	2		2	2
	2	2	2	2	2	2	2	0	0	0	2	2	2		2	2
	0	2	2	2	2	0	2	0	0	0	2	2	2		2	2
	2	2	1	1	2	2	0	2	0	0	2	0	0		0	0
	1	0	1	1	1	1	0	1	0	0	2	0	0		0	0
	1	1	1	1	1	1	1	1	1	1	1	1	1		1	1
	0.774194	0.548387	0.580645	0.193548	0.0645161	0.709677	0.129032	0.516129	0.741935	0.548387	0.258065	0.129032	0.322581		0.322581	0.387097
	14	12	13	9	8	15	6	2	3	4	16	11	7		5	10
	Enlarged BS cells	GDC spec.	Vein spacing/M:BS ratio	Decarboxylase spec.	PPDK spec.	Many BS chloroplasts	GDC abundance	PPDK abundance	Decarboxylase abundance	Rubisco abundance	Enlarged BS chloroplasts	MDH spec.	PEPC spec.		MDH abundance	Rubisco spec.
	0	0	0	0	0	0	0	0	0	0	0	0	0		0	0
	2	2	2	2	2	2	2	0	0	0	2	2	2		2	2
	2	0	2	0	2	2	2	0	2	0	2	2	0		2	2
	1	2	0	2	2	2	2	2	2	2	2	2	2		2	2
	1	2	0	2	2	0	2	0	0	0	2	2	2		0	2
	1	2	0	2	2	2	2	2	2	2	2	2	2		2	2
	1	1	0	1	2	0	2	1	1	2	2	0	1		0	0
	1	1	0	2	2	0	2	0	0	0	2	2	2		0	2
	0	0	2	0	2	0	1	1	1	0	2	2	0		1	0
	1	2	0	2	2	2	2	2	2	2	2	2	2		2	2
	1	2	1	1	1	2	2	1	1	1	2	0	1		0	0
	1	2	1	2	2	1	2	1	1	1	2	2	2		2	2
	1	2	1	2	2	2	2	0	0	0	2	2	2		0	2
	2	2	2	2	2	1	2	0	0	2	2	2	2		0	2
	1	1	0	2	2	1	2	2	0	2	0	2	2		2	0
	1	1	0	2	2	1	2	2	0	2	0	2	2		2	0
	1	1	0	2	2	1	1	2	0	0	2	2	2		0	2
	1	2	2	2	2	1	2	2	2	2	2	2	2		2	2
	2	1	0	2	2	1	2	0	0	0	0	2	2		2	2
	2	0	2	2	2	0	2	2	2	2	2	2	2		2	2
	1	1	2	2	2	1	2	2	0	0	2	2	0		2	0
	1	1	1	2	2	1	2	0	0	0	0	2	0		2	0
	1	1	1	2	2	1	2	2	0	2	0	2	0		2	0
	1	0	1	2	2	0	2	2	1	2	1	2	0		2	1
	1	1	2	2	2	1	2	2	1	0	2	2	2		2	0
	1	2	2	2	2	0	2	2	2	2	2	2	2		2	2
	0	2	2	2	2	1	2	2	2	2	2	2	2		2	2
	1	1	2	2	2	0	2	0	0	0	0	2	2		2	2
	2	2	2	2	2	2	2	0	0	0	2	2	2		2	2
	0	2	2	2	2	0	2	0	0	0	2	2	2		2	2
	2	2	1	1	2	2	0	2	0	0	2	0	0		0	0
	1	0	1	1	1	1	0	1	0	0	2	0	0		0	0
	1	1	1	1	1	1	1	1	1	1	1	1	1		1	1
	0.774194	0.548387	0.580645	0.193548	0.0645161	0.709677	0.129032	0.516129	0.741935	0.548387	0.258065	0.129032	0.322581		0.322581	0.387097
	14	12	13	9	8	15	6	2	3	4	16	11	7		5	10
	Enlarged BS cells	GDC spec.	Vein spacing/M:BS ratio	Decarboxylase spec.	PPDK spec.	Many BS chloroplasts	GDC abundance	PPDK abundance	Decarboxylase abundance	Rubisco abundance	Enlarged BS chloroplasts	MDH spec.	PEPC spec.		MDH abundance	Rubisco spec.
	0	0	0	0	0	0	0	0	0	0	0	0	0		0	0
	2	2	2	2	2	2	2	0	0	0	2	2	2		2	2
	2	0	2	0	2	2	2	0	2	0	2	2	0		2	2
	1	2	0	2	2	2	2	2	2	2	2	2	2		2	2
	1	2	0	2	2	0	2	0	0	0	2	2	2		0	2
	1	2	0	2	2	2	2	2	2	2	2	2	2		2	2
	1	1	0	1	2	0	2	1	1	2	2	0	1		0	0
	1	1	0	2	2	0	2	0	0	0	2	2	2		0	2
	0	0	2	0	2	0	1	1	1	0	2	2	0		1	0
	1	2	0	2	2	2	2	2	2	2	2	2	2		2	2
	1	2	1	1	1	2	2	1	1	1	2	0	1		0	0
	1	2	1	2	2	1	2	1	1	1	2	2	2		2	2
	1	2	1	2	2	2	2	0	0	0	2	2	2		0	2
	2	2	2	2	2	1	2	0	0	2	2	2	2		0	2
	1	1	0	2	2	1	2	2	0	2	0	2	2		2	0
	1	1	0	2	2	1	2	2	0	2	0	2	2		2	0
	1	1	0	2	2	1	1	2	0	0	2	2	2		0	2
	1	2	2	2	2	1	2	2	2	2	2	2	2		2	2
	2	1	0	2	2	1	2	0	0	0	0	2	2		2	2
	2	0	2	2	2	0	2	2	2	2	2	2	2		2	2
	1	1	2	2	2	1	2	2	0	0	2	2	0		2	0
	1	1	1	2	2	1	2	0	0	0	0	2	0		2	0
	1	1	1	2	2	1	2	2	0	2	0	2	0		2	0
	1	0	1	2	2	0	2	2	1	2	1	2	0		2	1
	1	1	2	2	2	1	2	2	1	0	2	2	2		2	0
	1	2	2	2	2	0	2	2	2	2	2	2	2		2	2
	0	2	2	2	2	1	2	2	2	2	2	2	2		2	2
	1	1	2	2	2	0	2	0	0	0	0	2	2		2	2
	2	2	2	2	2	2	2	0	0	0	2	2	2		2	2
	0	2	2	2	2	0	2	0	0	0	2	2	2		2	2
	2	2	1	1	2	2	0	2	0	0	2	0	0		0	0
	1	0	1	1	1	1	0	1	0	0	2	0	0		0	0
	1	1	1	1	1	1	1	1	1	1	1	1	1		1	1
	0.774194	0.548387	0.580645	0.193548	0.0645161	0.709677	0.129032	0.516129	0.741935	0.548387	0.258065	0.129032	0.322581		0.322581	0.387097
	14	12	13	9	8	15	6	2	3	4	16	11	7		5	10
	Enlarged BS cells	GDC spec.	Vein spacing/M:BS ratio	Decarboxylase spec.	PPDK spec.	Many BS chloroplasts	GDC abundance	PPDK abundance	Decarboxylase abundance	Rubisco abundance	Enlarged BS chloroplasts	MDH spec.	PEPC spec.		MDH abundance	Rubisco spec.
	0	0	0	0	0	0	0	0	0	0	0	0	0		0	0
	2	2	2	2	2	2	2	0	0	0	2	2	2		2	2
	2	0	2	0	2	2	2	0	2	0	2	2	0		2	2
	1	2	0	2	2	2	2	2	2	2	2	2	2		2	2
	1	2	0	2	2	0	2	0	0	0	2	2	2		0	2
	1	2	0	2	2	2	2	2	2	2	2	2	2		2	2
	1	1	0	1	2	0	2	1	1	2	2	0	1		0	0
	1	1	0	2	2	0	2	0	0	0	2	2	2		0	2
	0	0	2	0	2	0	1	1	1	0	2	2	0		1	0
	1	2	0	2	2	2	2	2	2	2	2	2	2		2	2
	1	2	1	1	1	2	2	1	1	1	2	0	1		0	0
	1	2	1	2	2	1	2	1	1	1	2	2	2		2	2
	1	2	1	2	2	2	2	0	0	0	2	2	2		0	2
	2	2	2	2	2	1	2	0	0	2	2	2	2		0	2
	1	1	0	2	2	1	2	2	0	2	0	2	2		2	0
	1	1	0	2	2	1	2	2	0	2	0	2	2		2	0
	1	1	0	2	2	1	1	2	0	0	2	2	2		0	2
	1	2	2	2	2	1	2	2	2	2	2	2	2		2	2
	2	1	0	2	2	1	2	0	0	0	0	2	2		2	2
	2	0	2	2	2	0	2	2	2	2	2	2	2		2	2
	1	1	2	2	2	1	2	2	0	0	2	2	0		2	0
	1	1	1	2	2	1	2	0	0	0	0	2	0		2	0
	1	1	1	2	2	1	2	2	0	2	0	2	0		2	0
	1	0	1	2	2	0	2	2	1	2	1	2	0		2	1
	1	1	2	2	2	1	2	2	1	0	2	2	2		2	0
	1	2	2	2	2	0	2	2	2	2	2	2	2		2	2
	0	2	2	2	2	1	2	2	2	2	2	2	2		2	2
	1	1	2	2	2	0	2	0	0	0	0	2	2		2	2
	2	2	2	2	2	2	2	0	0	0	2	2	2		2	2
	0	2	2	2	2	0	2	0	0	0	2	2	2		2	2
	2	2	1	1	2	2	0	2	0	0	2	0	0		0	0
	1	0	1	1	1	1	0	1	0	0	2	0	0		0	0
	1	1	1	1	1	1	1	1	1	1	1	1	1		1	1
	0.774194	0.548387	0.580645	0.193548	0.0645161	0.709677	0.129032	0.516129	0.741935	0.548387	0.258065	0.129032	0.322581		0.322581	0.387097
	14	12	13	9	8	15	6	2	3	4	16	11	7		5	10
	Enlarged BS cells	GDC spec.	Vein spacing/M:BS ratio	Decarboxylase spec.	PPDK spec.	Many BS chloroplasts	GDC abundance	PPDK abundance	Decarboxylase abundance	Rubisco abundance	Enlarged BS chloroplasts	MDH spec.	PEPC spec.		MDH abundance	Rubisco spec.
	0	0	0	0	0	0	0	0	0	0	0	0	0		0	0
	2	2	2	2	2	2	2	0	0	0	2	2	2		2	2
	2	0	2	0	2	2	2	0	2	0	2	2	0		2	2
	1	2	0	2	2	2	2	2	2	2	2	2	2		2	2
	1	2	0	2	2	0	2	0	0	0	2	2	2		0	2
	1	2	0	2	2	2	2	2	2	2	2	2	2		2	2
	1	1	0	1	2	0	2	1	1	2	2	0	1		0	0
	1	1	0	2	2	0	2	0	0	0	2	2	2		0	2
	0	0	2	0	2	0	1	1	1	0	2	2	0		1	0
	1	2	0	2	2	2	2	2	2	2	2	2	2		2	2
	1	2	1	1	1	2	2	1	1	1	2	0	1		0	0
	1	2	1	2	2	1	2	1	1	1	2	2	2		2	2
	1	2	1	2	2	2	2	0	0	0	2	2	2		0	2
	2	2	2	2	2	1	2	0	0	2	2	2	2		0	2
	1	1	0	2	2	1	2	2	0	2	0	2	2		2	0
	1	1	0	2	2	1	2	2	0	2	0	2	2		2	0
	1	1	0	2	2	1	1	2	0	0	2	2	2		0	2
	1	2	2	2	2	1	2	2	2	2	2	2	2		2	2
	2	1	0	2	2	1	2	0	0	0	0	2	2		2	2
	2	0	2	2	2	0	2	2	2	2	2	2	2		2	2
	1	1	2	2	2	1	2	2	0	0	2	2	0		2	0
	1	1	1	2	2	1	2	0	0	0	0	2	0		2	0
	1	1	1	2	2	1	2	2	0	2	0	2	0		2	0
	1	0	1	2	2	0	2	2	1	2	1	2	0		2	1
	1	1	2	2	2	1	2	2	1	0	2	2	2		2	0
	1	2	2	2	2	0	2	2	2	2	2	2	2		2	2
	0	2	2	2	2	1	2	2	2	2	2	2	2		2	2
	1	1	2	2	2	0	2	0	0	0	0	2	2		2	2
	2	2	2	2	2	2	2	0	0	0	2	2	2		2	2
	0	2	2	2	2	0	2	0	0	0	2	2	2		2	2
	2	2	1	1	2	2	0	2	0	0	2	0	0		0	0
	1	0	1	1	1	1	0	1	0	0	2	0	0		0	0
	1	1	1	1	1	1	1	1	1	1	1	1	1		1	1
	0.774194	0.548387	0.580645	0.193548	0.0645161	0.709677	0.129032	0.516129	0.741935	0.548387	0.258065	0.129032	0.322581		0.322581	0.387097
	14	12	13	9	8	15	6	2	3	4	16	11	7		5	10
	Enlarged BS cells	GDC spec.	Vein spacing/M:BS ratio	Decarboxylase spec.	PPDK spec.	Many BS chloroplasts	GDC abundance	PPDK abundance	Decarboxylase abundance	Rubisco abundance	Enlarged BS chloroplasts	MDH spec.	PEPC spec.		MDH abundance	Rubisco spec.
	0	0	0	0	0	0	0	0	0	0	0	0	0		0	0
	2	2	2	2	2	2	2	0	0	0	2	2	2		2	2
	2	0	2	0	2	2	2	0	2	0	2	2	0		2	2
	1	2	0	2	2	2	2	2	2	2	2	2	2		2	2
	1	2	0	2	2	0	2	0	0	0	2	2	2		0	2
	1	2	0	2	2	2	2	2	2	2	2	2	2		2	2
	1	1	0	1	2	0	2	1	1	2	2	0	1		0	0
	1	1	0	2	2	0	2	0	0	0	2	2	2		0	2
	0	0	2	0	2	0	1	1	1	0	2	2	0		1	0
	1	2	0	2	2	2	2	2	2	2	2	2	2		2	2
	1	2	1	1	1	2	2	1	1	1	2	0	1		0	0
	1	2	1	2	2	1	2	1	1	1	2	2	2		2	2
	1	2	1	2	2	2	2	0	0	0	2	2	2		0	2
	2	2	2	2	2	1	2	0	0	2	2	2	2		0	2
	1	1	0	2	2	1	2	2	0	2	0	2	2		2	0
	1	1	0	2	2	1	2	2	0	2	0	2	2		2	0
	1	1	0	2	2	1	1	2	0	0	2	2	2		0	2
	1	2	2	2	2	1	2	2	2	2	2	2	2		2	2
	2	1	0	2	2	1	2	0	0	0	0	2	2		2	2
	2	0	2	2	2	0	2	2	2	2	2	2	2		2	2
	1	1	2	2	2	1	2	2	0	0	2	2	0		2	0
	1	1	1	2	2	1	2	0	0	0	0	2	0		2	0
	1	1	1	2	2	1	2	2	0	2	0	2	0		2	0
	1	0	1	2	2	0	2	2	1	2	1	2	0		2	1
	1	1	2	2	2	1	2	2	1	0	2	2	2		2	0
	1	2	2	2	2	0	2	2	2	2	2	2	2		2	2
	0	2	2	2	2	1	2	2	2	2	2	2	2		2	2
	1	1	2	2	2	0	2	0	0	0	0	2	2		2	2
	2	2	2	2	2	2	2	0	0	0	2	2	2		2	2
	0	2	2	2	2	0	2	0	0	0	2	2	2		2	2
	2	2	1	1	2	2	0	2	0	0	2	0	0		0	0
	1	0	1	1	1	1	0	1	0	0	2	0	0		0	0
	1	1	1	1	1	1	1	1	1	1	1	1	1		1	1
	0.774194	0.548387	0.580645	0.193548	0.0645161	0.709677	0.129032	0.516129	0.741935	0.548387	0.258065	0.129032	0.322581		0.322581	0.387097
	14	12	13	9	8	15	6	2	3	4	16	11	7		5	10
	Enlarged BS cells	GDC spec.	Vein spacing/M:BS ratio	Decarboxylase spec.	PPDK spec.	Many BS chloroplasts	GDC abundance	PPDK abundance	Decarboxylase abundance	Rubisco abundance	Enlarged BS chloroplasts	MDH spec.	PEPC spec.		MDH abundance	Rubisco spec.
	0	0	0	0	0	0	0	0	0	0	0	0	0		0	0
	2	2	2	2	2	2	2	0	0	0	2	2	2		2	2
	2	0	2	0	2	2	2	0	2	0	2	2	0		2	2
	1	2	0	2	2	2	2	2	2	2	2	2	2		2	2
	1	2	0	2	2	0	2	0	0	0	2	2	2		0	2
	1	2	0	2	2	2	2	2	2	2	2	2	2		2	2
	1	1	0	1	2	0	2	1	1	2	2	0	1		0	0
	1	1	0	2	2	0	2	0	0	0	2	2	2		0	2
	0	0	2	0	2	0	1	1	1	0	2	2	0		1	0
	1	2	0	2	2	2	2	2	2	2	2	2	2		2	2
	1	2	1	1	1	2	2	1	1	1	2	0	1		0	0
	1	2	1	2	2	1	2	1	1	1	2	2	2		2	2
	1	2	1	2	2	2	2	0	0	0	2	2	2		0	2
	2	2	2	2	2	1	2	0	0	2	2	2	2		0	2
	1	1	0	2	2	1	2	2	0	2	0	2	2		2	0
	1	1	0	2	2	1	2	2	0	2	0	2	2		2	0
	1	1	0	2	2	1	1	2	0	0	2	2	2		0	2
	1	2	2	2	2	1	2	2	2	2	2	2	2		2	2
	2	1	0	2	2	1	2	0	0	0	0	2	2		2	2
	2	0	2	2	2	0	2	2	2	2	2	2	2		2	2
	1	1	2	2	2	1	2	2	0	0	2	2	0		2	0
	1	1	1	2	2	1	2	0	0	0	0	2	0		2	0
	1	1	1	2	2	1	2	2	0	2	0	2	0		2	0
	1	0	1	2	2	0	2	2	1	2	1	2	0		2	1
	1	1	2	2	2	1	2	2	1	0	2	2	2		2	0
	1	2	2	2	2	0	2	2	2	2	2	2	2		2	2
	0	2	2	2	2	1	2	2	2	2	2	2	2		2	2
	1	1	2	2	2	0	2	0	0	0	0	2	2		2	2
	2	2	2	2	2	2	2	0	0	0	2	2	2		2	2
	0	2	2	2	2	0	2	0	0	0	2	2	2		2	2
	2	2	1	1	2	2	0	2	0	0	2	0	0		0	0
	1	0	1	1	1	1	0	1	0	0	2	0	0		0	0
	1	1	1	1	1	1	1	1	1	1	1	1	1		1	1
	0.774194	0.548387	0.580645	0.193548	0.0645161	0.709677	0.129032	0.516129	0.741935	0.548387	0.258065	0.129032	0.322581		0.322581	0.387097
	14	12	13	9	8	15	6	2	3	4	16	11	7		5	10
	Enlarged BS cells	GDC spec.	Vein spacing/M:BS ratio	Decarboxylase spec.	PPDK spec.	Many BS chloroplasts	GDC abundance	PPDK abundance	Decarboxylase abundance	Rubisco abundance	Enlarged BS chloroplasts	MDH spec.	PEPC spec.		MDH abundance	Rubisco spec.
	0	0	0	0	0	0	0	0	0	0	0	0	0		0	0
	2	2	2	2	2	2	2	0	0	0	2	2	2		2	2
	2	0	2	0	2	2	2	0	2	0	2	2	0		2	2
	1	2	0	2	2	2	2	2	2	2	2	2	2		2	2
	1	2	0	2	2	0	2	0	0	0	2	2	2		0	2
	1	2	0	2	2	2	2	2	2	2	2	2	2		2	2
	1	1	0	1	2	0	2	1	1	2	2	0	1		0	0
	1	1	0	2	2	0	2	0	0	0	2	2	2		0	2
	0	0	2	0	2	0	1	1	1	0	2	2	0		1	0
	1	2	0	2	2	2	2	2	2	2	2	2	2		2	2
	1	2	1	1	1	2	2	1	1	1	2	0	1		0	0
	1	2	1	2	2	1	2	1	1	1	2	2	2		2	2
	1	2	1	2	2	2	2	0	0	0	2	2	2		0	2
	2	2	2	2	2	1	2	0	0	2	2	2	2		0	2
	1	1	0	2	2	1	2	2	0	2	0	2	2		2	0
	1	1	0	2	2	1	2	2	0	2	0	2	2		2	0
	1	1	0	2	2	1	1	2	0	0	2	2	2		0	2
	1	2	2	2	2	1	2	2	2	2	2	2	2		2	2
	2	1	0	2	2	1	2	0	0	0	0	2	2		2	2
	2	0	2	2	2	0	2	2	2	2	2	2	2		2	2
	1	1	2	2	2	1	2	2	0	0	2	2	0		2	0
	1	1	1	2	2	1	2	0	0	0	0	2	0		2	0
	1	1	1	2	2	1	2	2	0	2	0	2	0		2	0
	1	0	1	2	2	0	2	2	1	2	1	2	0		2	1
	1	1	2	2	2	1	2	2	1	0	2	2	2		2	0
	1	2	2	2	2	0	2	2	2	2	2	2	2		2	2
	0	2	2	2	2	1	2	2	2	2	2	2	2		2	2
	1	1	2	2	2	0	2	0	0	0	0	2	2		2	2
	2	2	2	2	2	2	2	0	0	0	2	2	2		2	2
	0	2	2	2	2	0	2	0	0	0	2	2	2		2	2
	2	2	1	1	2	2	0	2	0	0	2	0	0		0	0
	1	0	1	1	1	1	0	1	0	0	2	0	0		0	0
	1	1	1	1	1	1	1	1	1	1	1	1	1		1	1
	0.774194	0.548387	0.580645	0.193548	0.0645161	0.709677	0.129032	0.516129	0.741935	0.548387	0.258065	0.129032	0.322581		0.322581	0.387097
	14	12	13	9	8	15	6	2	3	4	16	11	7		5	10
	Enlarged BS cells	GDC spec.	Vein spacing/M:BS ratio	Decarboxylase spec.	PPDK spec.	Many BS chloroplasts	GDC abundance	PPDK abundance	Decarboxylase abundance	Rubisco abundance	Enlarged BS chloroplasts	MDH spec.	PEPC spec.		MDH abundance	Rubisco spec.
	0	0	0	0	0	0	0	0	0	0	0	0	0		0	0
	2	2	2	2	2	2	2	0	0	0	2	2	2		2	2
	2	0	2	0	2	2	2	0	2	0	2	2	0		2	2
	1	2	0	2	2	2	2	2	2	2	2	2	2		2	2
	1	2	0	2	2	0	2	0	0	0	2	2	2		0	2
	1	2	0	2	2	2	2	2	2	2	2	2	2		2	2
	1	1	0	1	2	0	2	1	1	2	2	0	1		0	0
	1	1	0	2	2	0	2	0	0	0	2	2	2		0	2
	0	0	2	0	2	0	1	1	1	0	2	2	0		1	0
	1	2	0	2	2	2	2	2	2	2	2	2	2		2	2
	1	2	1	1	1	2	2	1	1	1	2	0	1		0	0
	1	2	1	2	2	1	2	1	1	1	2	2	2		2	2
	1	2	1	2	2	2	2	0	0	0	2	2	2		0	2
	2	2	2	2	2	1	2	0	0	2	2	2	2		0	2
	1	1	0	2	2	1	2	2	0	2	0	2	2		2	0
	1	1	0	2	2	1	2	2	0	2	0	2	2		2	0
	1	1	0	2	2	1	1	2	0	0	2	2	2		0	2
	1	2	2	2	2	1	2	2	2	2	2	2	2		2	2
	2	1	0	2	2	1	2	0	0	0	0	2	2		2	2
	2	0	2	2	2	0	2	2	2	2	2	2	2		2	2
	1	1	2	2	2	1	2	2	0	0	2	2	0		2	0
	1	1	1	2	2	1	2	0	0	0	0	2	0		2	0
	1	1	1	2	2	1	2	2	0	2	0	2	0		2	0
	1	0	1	2	2	0	2	2	1	2	1	2	0		2	1
	1	1	2	2	2	1	2	2	1	0	2	2	2		2	0
	1	2	2	2	2	0	2	2	2	2	2	2	2		2	2
	0	2	2	2	2	1	2	2	2	2	2	2	2		2	2
	1	1	2	2	2	0	2	0	0	0	0	2	2		2	2
	2	2	2	2	2	2	2	0	0	0	2	2	2		2	2
	0	2	2	2	2	0	2	0	0	0	2	2	2		2	2
	2	2	1	1	2	2	0	2	0	0	2	0	0		0	0
	1	0	1	1	1	1	0	1	0	0	2	0	0		0	0
	1	1	1	1	1	1	1	1	1	1	1	1	1		1	1
	0.774194	0.548387	0.580645	0.193548	0.0645161	0.709677	0.129032	0.516129	0.741935	0.548387	0.258065	0.129032	0.322581		0.322581	0.387097
	14	12	13	9	8	15	6	2	3	4	16	11	7		5	10
	Enlarged BS cells	GDC spec.	Vein spacing/M:BS ratio	Decarboxylase spec.	PPDK spec.	Many BS chloroplasts	GDC abundance	PPDK abundance	Decarboxylase abundance	Rubisco abundance	Enlarged BS chloroplasts	MDH spec.	PEPC spec.		MDH abundance	Rubisco spec.
	0	0	0	0	0	0	0	0	0	0	0	0	0		0	0
	2	2	2	2	2	2	2	0	0	0	2	2	2		2	2
	2	0	2	0	2	2	2	0	2	0	2	2	0		2	2
	1	2	0	2	2	2	2	2	2	2	2	2	2		2	2
	1	2	0	2	2	0	2	0	0	0	2	2	2		0	2
	1	2	0	2	2	2	2	2	2	2	2	2	2		2	2
	1	1	0	1	2	0	2	1	1	2	2	0	1		0	0
	1	1	0	2	2	0	2	0	0	0	2	2	2		0	2
	0	0	2	0	2	0	1	1	1	0	2	2	0		1	0
	1	2	0	2	2	2	2	2	2	2	2	2	2		2	2
	1	2	1	1	1	2	2	1	1	1	2	0	1		0	0
	1	2	1	2	2	1	2	1	1	1	2	2	2		2	2
	1	2	1	2	2	2	2	0	0	0	2	2	2		0	2
	2	2	2	2	2	1	2	0	0	2	2	2	2		0	2
	1	1	0	2	2	1	2	2	0	2	0	2	2		2	0
	1	1	0	2	2	1	2	2	0	2	0	2	2		2	0
	1	1	0	2	2	1	1	2	0	0	2	2	2		0	2
	1	2	2	2	2	1	2	2	2	2	2	2	2		2	2
	2	1	0	2	2	1	2	0	0	0	0	2	2		2	2
	2	0	2	2	2	0	2	2	2	2	2	2	2		2	2
	1	1	2	2	2	1	2	2	0	0	2	2	0		2	0
	1	1	1	2	2	1	2	0	0	0	0	2	0		2	0
	1	1	1	2	2	1	2	2	0	2	0	2	0		2	0
	1	0	1	2	2	0	2	2	1	2	1	2	0		2	1
	1	1	2	2	2	1	2	2	1	0	2	2	2		2	0
	1	2	2	2	2	0	2	2	2	2	2	2	2		2	2
	0	2	2	2	2	1	2	2	2	2	2	2	2		2	2
	1	1	2	2	2	0	2	0	0	0	0	2	2		2	2
	2	2	2	2	2	2	2	0	0	0	2	2	2		2	2
	0	2	2	2	2	0	2	0	0	0	2	2	2		2	2
	2	2	1	1	2	2	0	2	0	0	2	0	0		0	0
	1	0	1	1	1	1	0	1	0	0	2	0	0		0	0
	1	1	1	1	1	1	1	1	1	1	1	1	1		1	1
	0.774194	0.548387	0.580645	0.193548	0.0645161	0.709677	0.129032	0.516129	0.741935	0.548387	0.258065	0.129032	0.322581		0.322581	0.387097
	14	12	13	9	8	15	6	2	3	4	16	11	7		5	10
	Enlarged BS cells	GDC spec.	Vein spacing/M:BS ratio	Decarboxylase spec.	PPDK spec.	Many BS chloroplasts	GDC abundance	PPDK abundance	Decarboxylase abundance	Rubisco abundance	Enlarged BS chloroplasts	MDH spec.	PEPC spec.		MDH abundance	Rubisco spec.
	0	0	0	0	0	0	0	0	0	0	0	0	0		0	0
	2	2	2	2	2	2	2	0	0	0	2	2	2		2	2
	2	0	2	0	2	2	2	0	2	0	2	2	0		2	2
	1	2	0	2	2	2	2	2	2	2	2	2	2		2	2
	1	2	0	2	2	0	2	0	0	0	2	2	2		0	2
	1	2	0	2	2	2	2	2	2	2	2	2	2		2	2
	1	1	0	1	2	0	2	1	1	2	2	0	1		0	0
	1	1	0	2	2	0	2	0	0	0	2	2	2		0	2
	0	0	2	0	2	0	1	1	1	0	2	2	0		1	0
	1	2	0	2	2	2	2	2	2	2	2	2	2		2	2
	1	2	1	1	1	2	2	1	1	1	2	0	1		0	0
	1	2	1	2	2	1	2	1	1	1	2	2	2		2	2
	1	2	1	2	2	2	2	0	0	0	2	2	2		0	2
	2	2	2	2	2	1	2	0	0	2	2	2	2		0	2
	1	1	0	2	2	1	2	2	0	2	0	2	2		2	0
	1	1	0	2	2	1	2	2	0	2	0	2	2		2	0
	1	1	0	2	2	1	1	2	0	0	2	2	2		0	2
	1	2	2	2	2	1	2	2	2	2	2	2	2		2	2
	2	1	0	2	2	1	2	0	0	0	0	2	2		2	2
	2	0	2	2	2	0	2	2	2	2	2	2	2		2	2
	1	1	2	2	2	1	2	2	0	0	2	2	0		2	0
	1	1	1	2	2	1	2	0	0	0	0	2	0		2	0
	1	1	1	2	2	1	2	2	0	2	0	2	0		2	0
	1	0	1	2	2	0	2	2	1	2	1	2	0		2	1
	1	1	2	2	2	1	2	2	1	0	2	2	2		2	0
	1	2	2	2	2	0	2	2	2	2	2	2	2		2	2
	0	2	2	2	2	1	2	2	2	2	2	2	2		2	2
	1	1	2	2	2	0	2	0	0	0	0	2	2		2	2
	2	2	2	2	2	2	2	0	0	0	2	2	2		2	2
	0	2	2	2	2	0	2	0	0	0	2	2	2		2	2
	2	2	1	1	2	2	0	2	0	0	2	0	0		0	0
	1	0	1	1	1	1	0	1	0	0	2	0	0		0	0
	1	1	1	1	1	1	1	1	1	1	1	1	1		1	1
	0.774194	0.548387	0.580645	0.193548	0.0645161	0.709677	0.129032	0.516129	0.741935	0.548387	0.258065	0.129032	0.322581		0.322581	0.387097
	14	12	13	9	8	15	6	2	3	4	16	11	7		5	10
	Enlarged BS cells	GDC spec.	Vein spacing/M:BS ratio	Decarboxylase spec.	PPDK spec.	Many BS chloroplasts	GDC abundance	PPDK abundance	Decarboxylase abundance	Rubisco abundance	Enlarged BS chloroplasts	MDH spec.	PEPC spec.		MDH abundance	Rubisco spec.
	0	0	0	0	0	0	0	0	0	0	0	0	0		0	0
	2	2	2	2	2	2	2	0	0	0	2	2	2		2	2
	2	0	2	0	2	2	2	0	2	0	2	2	0		2	2
	1	2	0	2	2	2	2	2	2	2	2	2	2		2	2
	1	2	0	2	2	0	2	0	0	0	2	2	2		0	2
	1	2	0	2	2	2	2	2	2	2	2	2	2		2	2
	1	1	0	1	2	0	2	1	1	2	2	0	1		0	0
	1	1	0	2	2	0	2	0	0	0	2	2	2		0	2
	0	0	2	0	2	0	1	1	1	0	2	2	0		1	0
	1	2	0	2	2	2	2	2	2	2	2	2	2		2	2
	1	2	1	1	1	2	2	1	1	1	2	0	1		0	0
	1	2	1	2	2	1	2	1	1	1	2	2	2		2	2
	1	2	1	2	2	2	2	0	0	0	2	2	2		0	2
	2	2	2	2	2	1	2	0	0	2	2	2	2		0	2
	1	1	0	2	2	1	2	2	0	2	0	2	2		2	0
	1	1	0	2	2	1	2	2	0	2	0	2	2		2	0
	1	1	0	2	2	1	1	2	0	0	2	2	2		0	2
	1	2	2	2	2	1	2	2	2	2	2	2	2		2	2
	2	1	0	2	2	1	2	0	0	0	0	2	2		2	2
	2	0	2	2	2	0	2	2	2	2	2	2	2		2	2
	1	1	2	2	2	1	2	2	0	0	2	2	0		2	0
	1	1	1	2	2	1	2	0	0	0	0	2	0		2	0
	1	1	1	2	2	1	2	2	0	2	0	2	0		2	0
	1	0	1	2	2	0	2	2	1	2	1	2	0		2	1
	1	1	2	2	2	1	2	2	1	0	2	2	2		2	0
	1	2	2	2	2	0	2	2	2	2	2	2	2		2	2
	0	2	2	2	2	1	2	2	2	2	2	2	2		2	2
	1	1	2	2	2	0	2	0	0	0	0	2	2		2	2
	2	2	2	2	2	2	2	0	0	0	2	2	2		2	2
	0	2	2	2	2	0	2	0	0	0	2	2	2		2	2
	2	2	1	1	2	2	0	2	0	0	2	0	0		0	0
	1	0	1	1	1	1	0	1	0	0	2	0	0		0	0
	1	1	1	1	1	1	1	1	1	1	1	1	1		1	1
	0.774194	0.548387	0.580645	0.193548	0.0645161	0.709677	0.129032	0.516129	0.741935	0.548387	0.258065	0.129032	0.322581		0.322581	0.387097
	14	12	13	9	8	15	6	2	3	4	16	11	7		5	10
	Enlarged BS cells	GDC spec.	Vein spacing/M:BS ratio	Decarboxylase spec.	PPDK spec.	Many BS chloroplasts	GDC abundance	PPDK abundance	Decarboxylase abundance	Rubisco abundance	Enlarged BS chloroplasts	MDH spec.	PEPC spec.		MDH abundance	Rubisco spec.
	0	0	0	0	0	0	0	0	0	0	0	0	0		0	0
	2	2	2	2	2	2	2	0	0	0	2	2	2		2	2
	2	0	2	0	2	2	2	0	2	0	2	2	0		2	2
	1	2	0	2	2	2	2	2	2	2	2	2	2		2	2
	1	2	0	2	2	0	2	0	0	0	2	2	2		0	2
	1	2	0	2	2	2	2	2	2	2	2	2	2		2	2
	1	1	0	1	2	0	2	1	1	2	2	0	1		0	0
	1	1	0	2	2	0	2	0	0	0	2	2	2		0	2
	0	0	2	0	2	0	1	1	1	0	2	2	0		1	0
	1	2	0	2	2	2	2	2	2	2	2	2	2		2	2
	1	2	1	1	1	2	2	1	1	1	2	0	1		0	0
	1	2	1	2	2	1	2	1	1	1	2	2	2		2	2
	1	2	1	2	2	2	2	0	0	0	2	2	2		0	2
	2	2	2	2	2	1	2	0	0	2	2	2	2		0	2
	1	1	0	2	2	1	2	2	0	2	0	2	2		2	0
	1	1	0	2	2	1	2	2	0	2	0	2	2		2	0
	1	1	0	2	2	1	1	2	0	0	2	2	2		0	2
	1	2	2	2	2	1	2	2	2	2	2	2	2		2	2
	2	1	0	2	2	1	2	0	0	0	0	2	2		2	2
	2	0	2	2	2	0	2	2	2	2	2	2	2		2	2
	1	1	2	2	2	1	2	2	0	0	2	2	0		2	0
	1	1	1	2	2	1	2	0	0	0	0	2	0		2	0
	1	1	1	2	2	1	2	2	0	2	0	2	0		2	0
	1	0	1	2	2	0	2	2	1	2	1	2	0		2	1
	1	1	2	2	2	1	2	2	1	0	2	2	2		2	0
	1	2	2	2	2	0	2	2	2	2	2	2	2		2	2
	0	2	2	2	2	1	2	2	2	2	2	2	2		2	2
	1	1	2	2	2	0	2	0	0	0	0	2	2		2	2
	2	2	2	2	2	2	2	0	0	0	2	2	2		2	2
	0	2	2	2	2	0	2	0	0	0	2	2	2		2	2
	2	2	1	1	2	2	0	2	0	0	2	0	0		0	0
	1	0	1	1	1	1	0	1	0	0	2	0	0		0	0
	1	1	1	1	1	1	1	1	1	1	1	1	1		1	1
	0.774194	0.548387	0.580645	0.193548	0.0645161	0.709677	0.129032	0.516129	0.741935	0.548387	0.258065	0.129032	0.322581		0.322581	0.387097
	14	12	13	9	8	15	6	2	3	4	16	11	7		5	10
	Enlarged BS cells	GDC spec.	Vein spacing/M:BS ratio	Decarboxylase spec.	PPDK spec.	Many BS chloroplasts	GDC abundance	PPDK abundance	Decarboxylase abundance	Rubisco abundance	Enlarged BS chloroplasts	MDH spec.	PEPC spec.		MDH abundance	Rubisco spec.
	0	0	0	0	0	0	0	0	0	0	0	0	0		0	0
	2	2	2	2	2	2	2	0	0	0	2	2	2		2	2
	2	0	2	0	2	2	2	0	2	0	2	2	0		2	2
	1	2	0	2	2	2	2	2	2	2	2	2	2		2	2
	1	2	0	2	2	0	2	0	0	0	2	2	2		0	2
	1	2	0	2	2	2	2	2	2	2	2	2	2		2	2
	1	1	0	1	2	0	2	1	1	2	2	0	1		0	0
	1	1	0	2	2	0	2	0	0	0	2	2	2		0	2
	0	0	2	0	2	0	1	1	1	0	2	2	0		1	0
	1	2	0	2	2	2	2	2	2	2	2	2	2		2	2
	1	2	1	1	1	2	2	1	1	1	2	0	1		0	0
	1	2	1	2	2	1	2	1	1	1	2	2	2		2	2
	1	2	1	2	2	2	2	0	0	0	2	2	2		0	2
	2	2	2	2	2	1	2	0	0	2	2	2	2		0	2
	1	1	0	2	2	1	2	2	0	2	0	2	2		2	0
	1	1	0	2	2	1	2	2	0	2	0	2	2		2	0
	1	1	0	2	2	1	1	2	0	0	2	2	2		0	2
	1	2	2	2	2	1	2	2	2	2	2	2	2		2	2
	2	1	0	2	2	1	2	0	0	0	0	2	2		2	2
	2	0	2	2	2	0	2	2	2	2	2	2	2		2	2
	1	1	2	2	2	1	2	2	0	0	2	2	0		2	0
	1	1	1	2	2	1	2	0	0	0	0	2	0		2	0
	1	1	1	2	2	1	2	2	0	2	0	2	0		2	0
	1	0	1	2	2	0	2	2	1	2	1	2	0		2	1
	1	1	2	2	2	1	2	2	1	0	2	2	2		2	0
	1	2	2	2	2	0	2	2	2	2	2	2	2		2	2
	0	2	2	2	2	1	2	2	2	2	2	2	2		2	2
	1	1	2	2	2	0	2	0	0	0	0	2	2		2	2
	2	2	2	2	2	2	2	0	0	0	2	2	2		2	2
	0	2	2	2	2	0	2	0	0	0	2	2	2		2	2
	2	2	1	1	2	2	0	2	0	0	2	0	0		0	0
	1	0	1	1	1	1	0	1	0	0	2	0	0		0	0
	1	1	1	1	1	1	1	1	1	1	1	1	1		1	1
	0.774194	0.548387	0.580645	0.193548	0.0645161	0.709677	0.129032	0.516129	0.741935	0.548387	0.258065	0.129032	0.322581		0.322581	0.387097
	14	12	13	9	8	15	6	2	3	4	16	11	7		5	10
	Enlarged BS cells	GDC spec.	Vein spacing/M:BS ratio	Decarboxylase spec.	PPDK spec.	Many BS chloroplasts	GDC abundance	PPDK abundance	Decarboxylase abundance	Rubisco abundance	Enlarged BS chloroplasts	MDH spec.	PEPC spec.		MDH abundance	Rubisco spec.
	0	0	0	0	0	0	0	0	0	0	0	0	0		0	0
	2	2	2	2	2	2	2	0	0	0	2	2	2		2	2
	2	0	2	0	2	2	2	0	2	0	2	2	0		2	2
	1	2	0	2	2	2	2	2	2	2	2	2	2		2	2
	1	2	0	2	2	0	2	0	0	0	2	2	2		0	2
	1	2	0	2	2	2	2	2	2	2	2	2	2		2	2
	1	1	0	1	2	0	2	1	1	2	2	0	1		0	0
	1	1	0	2	2	0	2	0	0	0	2	2	2		0	2
	0	0	2	0	2	0	1	1	1	0	2	2	0		1	0
	1	2	0	2	2	2	2	2	2	2	2	2	2		2	2
	1	2	1	1	1	2	2	1	1	1	2	0	1		0	0
	1	2	1	2	2	1	2	1	1	1	2	2	2		2	2
	1	2	1	2	2	2	2	0	0	0	2	2	2		0	2
	2	2	2	2	2	1	2	0	0	2	2	2	2		0	2
	1	1	0	2	2	1	2	2	0	2	0	2	2		2	0
	1	1	0	2	2	1	2	2	0	2	0	2	2		2	0
	1	1	0	2	2	1	1	2	0	0	2	2	2		0	2
	1	2	2	2	2	1	2	2	2	2	2	2	2		2	2
	2	1	0	2	2	1	2	0	0	0	0	2	2		2	2
	2	0	2	2	2	0	2	2	2	2	2	2	2		2	2
	1	1	2	2	2	1	2	2	0	0	2	2	0		2	0
	1	1	1	2	2	1	2	0	0	0	0	2	0		2	0
	1	1	1	2	2	1	2	2	0	2	0	2	0		2	0
	1	0	1	2	2	0	2	2	1	2	1	2	0		2	1
	1	1	2	2	2	1	2	2	1	0	2	2	2		2	0
	1	2	2	2	2	0	2	2	2	2	2	2	2		2	2
	0	2	2	2	2	1	2	2	2	2	2	2	2		2	2
	1	1	2	2	2	0	2	0	0	0	0	2	2		2	2
	2	2	2	2	2	2	2	0	0	0	2	2	2		2	2
	0	2	2	2	2	0	2	0	0	0	2	2	2		2	2
	2	2	1	1	2	2	0	2	0	0	2	0	0		0	0
	1	0	1	1	1	1	0	1	0	0	2	0	0		0	0
	1	1	1	1	1	1	1	1	1	1	1	1	1		1	1
	0.774194	0.548387	0.580645	0.193548	0.0645161	0.709677	0.129032	0.516129	0.741935	0.548387	0.258065	0.129032	0.322581		0.322581	0.387097
	14	12	13	9	8	15	6	2	3	4	16	11	7		5	10
	Enlarged BS cells	GDC spec.	Vein spacing/M:BS ratio	Decarboxylase spec.	PPDK spec.	Many BS chloroplasts	GDC abundance	PPDK abundance	Decarboxylase abundance	Rubisco abundance	Enlarged BS chloroplasts	MDH spec.	PEPC spec.		MDH abundance	Rubisco spec.
	0	0	0	0	0	0	0	0	0	0	0	0	0		0	0
	2	2	2	2	2	2	2	0	0	0	2	2	2		2	2
	2	0	2	0	2	2	2	0	2	0	2	2	0		2	2
	1	2	0	2	2	2	2	2	2	2	2	2	2		2	2
	1	2	0	2	2	0	2	0	0	0	2	2	2		0	2
	1	2	0	2	2	2	2	2	2	2	2	2	2		2	2
	1	1	0	1	2	0	2	1	1	2	2	0	1		0	0
	1	1	0	2	2	0	2	0	0	0	2	2	2		0	2
	0	0	2	0	2	0	1	1	1	0	2	2	0		1	0
	1	2	0	2	2	2	2	2	2	2	2	2	2		2	2
	1	2	1	1	1	2	2	1	1	1	2	0	1		0	0
	1	2	1	2	2	1	2	1	1	1	2	2	2		2	2
	1	2	1	2	2	2	2	0	0	0	2	2	2		0	2
	2	2	2	2	2	1	2	0	0	2	2	2	2		0	2
	1	1	0	2	2	1	2	2	0	2	0	2	2		2	0
	1	1	0	2	2	1	2	2	0	2	0	2	2		2	0
	1	1	0	2	2	1	1	2	0	0	2	2	2		0	2
	1	2	2	2	2	1	2	2	2	2	2	2	2		2	2
	2	1	0	2	2	1	2	0	0	0	0	2	2		2	2
	2	0	2	2	2	0	2	2	2	2	2	2	2		2	2
	1	1	2	2	2	1	2	2	0	0	2	2	0		2	0
	1	1	1	2	2	1	2	0	0	0	0	2	0		2	0
	1	1	1	2	2	1	2	2	0	2	0	2	0		2	0
	1	0	1	2	2	0	2	2	1	2	1	2	0		2	1
	1	1	2	2	2	1	2	2	1	0	2	2	2		2	0
	1	2	2	2	2	0	2	2	2	2	2	2	2		2	2
	0	2	2	2	2	1	2	2	2	2	2	2	2		2	2
	1	1	2	2	2	0	2	0	0	0	0	2	2		2	2
	2	2	2	2	2	2	2	0	0	0	2	2	2		2	2
	0	2	2	2	2	0	2	0	0	0	2	2	2		2	2
	2	2	1	1	2	2	0	2	0	0	2	0	0		0	0
	1	0	1	1	1	1	0	1	0	0	2	0	0		0	0
	1	1	1	1	1	1	1	1	1	1	1	1	1		1	1
	0.774194	0.548387	0.580645	0.193548	0.0645161	0.709677	0.129032	0.516129	0.741935	0.548387	0.258065	0.129032	0.322581		0.322581	0.387097
	14	12	13	9	8	15	6	2	3	4	16	11	7		5	10
	Enlarged BS cells	GDC spec.	Vein spacing/M:BS ratio	Decarboxylase spec.	PPDK spec.	Many BS chloroplasts	GDC abundance	PPDK abundance	Decarboxylase abundance	Rubisco abundance	Enlarged BS chloroplasts	MDH spec.	PEPC spec.		MDH abundance	Rubisco spec.
	0	0	0	0	0	0	0	0	0	0	0	0	0		0	0
	2	2	2	2	2	2	2	0	0	0	2	2	2		2	2
	2	0	2	0	2	2	2	0	2	0	2	2	0		2	2
	1	2	0	2	2	2	2	2	2	2	2	2	2		2	2
	1	2	0	2	2	0	2	0	0	0	2	2	2		0	2
	1	2	0	2	2	2	2	2	2	2	2	2	2		2	2
	1	1	0	1	2	0	2	1	1	2	2	0	1		0	0
	1	1	0	2	2	0	2	0	0	0	2	2	2		0	2
	0	0	2	0	2	0	1	1	1	0	2	2	0		1	0
	1	2	0	2	2	2	2	2	2	2	2	2	2		2	2
	1	2	1	1	1	2	2	1	1	1	2	0	1		0	0
	1	2	1	2	2	1	2	1	1	1	2	2	2		2	2
	1	2	1	2	2	2	2	0	0	0	2	2	2		0	2
	2	2	2	2	2	1	2	0	0	2	2	2	2		0	2
	1	1	0	2	2	1	2	2	0	2	0	2	2		2	0
	1	1	0	2	2	1	2	2	0	2	0	2	2		2	0
	1	1	0	2	2	1	1	2	0	0	2	2	2		0	2
	1	2	2	2	2	1	2	2	2	2	2	2	2		2	2
	2	1	0	2	2	1	2	0	0	0	0	2	2		2	2
	2	0	2	2	2	0	2	2	2	2	2	2	2		2	2
	1	1	2	2	2	1	2	2	0	0	2	2	0		2	0
	1	1	1	2	2	1	2	0	0	0	0	2	0		2	0
	1	1	1	2	2	1	2	2	0	2	0	2	0		2	0
	1	0	1	2	2	0	2	2	1	2	1	2	0		2	1
	1	1	2	2	2	1	2	2	1	0	2	2	2		2	0
	1	2	2	2	2	0	2	2	2	2	2	2	2		2	2
	0	2	2	2	2	1	2	2	2	2	2	2	2		2	2
	1	1	2	2	2	0	2	0	0	0	0	2	2		2	2
	2	2	2	2	2	2	2	0	0	0	2	2	2		2	2
	0	2	2	2	2	0	2	0	0	0	2	2	2		2	2
	2	2	1	1	2	2	0	2	0	0	2	0	0		0	0
	1	0	1	1	1	1	0	1	0	0	2	0	0		0	0
	1	1	1	1	1	1	1	1	1	1	1	1	1		1	1
	0.774194	0.548387	0.580645	0.193548	0.0645161	0.709677	0.129032	0.516129	0.741935	0.548387	0.258065	0.129032	0.322581		0.322581	0.387097
	14	12	13	9	8	15	6	2	3	4	16	11	7		5	10
	Enlarged BS cells	GDC spec.	Vein spacing/M:BS ratio	Decarboxylase spec.	PPDK spec.	Many BS chloroplasts	GDC abundance	PPDK abundance	Decarboxylase abundance	Rubisco abundance	Enlarged BS chloroplasts	MDH spec.	PEPC spec.		MDH abundance	Rubisco spec.
	0	0	0	0	0	0	0	0	0	0	0	0	0		0	0
	2	2	2	2	2	2	2	0	0	0	2	2	2		2	2
	2	0	2	0	2	2	2	0	2	0	2	2	0		2	2
	1	2	0	2	2	2	2	2	2	2	2	2	2		2	2
	1	2	0	2	2	0	2	0	0	0	2	2	2		0	2
	1	2	0	2	2	2	2	2	2	2	2	2	2		2	2
	1	1	0	1	2	0	2	1	1	2	2	0	1		0	0
	1	1	0	2	2	0	2	0	0	0	2	2	2		0	2
	0	0	2	0	2	0	1	1	1	0	2	2	0		1	0
	1	2	0	2	2	2	2	2	2	2	2	2	2		2	2
	1	2	1	1	1	2	2	1	1	1	2	0	1		0	0
	1	2	1	2	2	1	2	1	1	1	2	2	2		2	2
	1	2	1	2	2	2	2	0	0	0	2	2	2		0	2
	2	2	2	2	2	1	2	0	0	2	2	2	2		0	2
	1	1	0	2	2	1	2	2	0	2	0	2	2		2	0
	1	1	0	2	2	1	2	2	0	2	0	2	2		2	0
	1	1	0	2	2	1	1	2	0	0	2	2	2		0	2
	1	2	2	2	2	1	2	2	2	2	2	2	2		2	2
	2	1	0	2	2	1	2	0	0	0	0	2	2		2	2
	2	0	2	2	2	0	2	2	2	2	2	2	2		2	2
	1	1	2	2	2	1	2	2	0	0	2	2	0		2	0
	1	1	1	2	2	1	2	0	0	0	0	2	0		2	0
	1	1	1	2	2	1	2	2	0	2	0	2	0		2	0
	1	0	1	2	2	0	2	2	1	2	1	2	0		2	1
	1	1	2	2	2	1	2	2	1	0	2	2	2		2	0
	1	2	2	2	2	0	2	2	2	2	2	2	2		2	2
	0	2	2	2	2	1	2	2	2	2	2	2	2		2	2
	1	1	2	2	2	0	2	0	0	0	0	2	2		2	2
	2	2	2	2	2	2	2	0	0	0	2	2	2		2	2
	0	2	2	2	2	0	2	0	0	0	2	2	2		2	2
	2	2	1	1	2	2	0	2	0	0	2	0	0		0	0
	1	0	1	1	1	1	0	1	0	0	2	0	0		0	0
	1	1	1	1	1	1	1	1	1	1	1	1	1		1	1
	0.774194	0.548387	0.580645	0.193548	0.0645161	0.709677	0.129032	0.516129	0.741935	0.548387	0.258065	0.129032	0.322581		0.322581	0.387097
	14	12	13	9	8	15	6	2	3	4	16	11	7		5	10
	Enlarged BS cells	GDC spec.	Vein spacing/M:BS ratio	Decarboxylase spec.	PPDK spec.	Many BS chloroplasts	GDC abundance	PPDK abundance	Decarboxylase abundance	Rubisco abundance	Enlarged BS chloroplasts	MDH spec.	PEPC spec.		MDH abundance	Rubisco spec.
	0	0	0	0	0	0	0	0	0	0	0	0	0		0	0
	2	2	2	2	2	2	2	0	0	0	2	2	2		2	2
	2	0	2	0	2	2	2	0	2	0	2	2	0		2	2
	1	2	0	2	2	2	2	2	2	2	2	2	2		2	2
	1	2	0	2	2	0	2	0	0	0	2	2	2		0	2
	1	2	0	2	2	2	2	2	2	2	2	2	2		2	2
	1	1	0	1	2	0	2	1	1	2	2	0	1		0	0
	1	1	0	2	2	0	2	0	0	0	2	2	2		0	2
	0	0	2	0	2	0	1	1	1	0	2	2	0		1	0
	1	2	0	2	2	2	2	2	2	2	2	2	2		2	2
	1	2	1	1	1	2	2	1	1	1	2	0	1		0	0
	1	2	1	2	2	1	2	1	1	1	2	2	2		2	2
	1	2	1	2	2	2	2	0	0	0	2	2	2		0	2
	2	2	2	2	2	1	2	0	0	2	2	2	2		0	2
	1	1	0	2	2	1	2	2	0	2	0	2	2		2	0
	1	1	0	2	2	1	2	2	0	2	0	2	2		2	0
	1	1	0	2	2	1	1	2	0	0	2	2	2		0	2
	1	2	2	2	2	1	2	2	2	2	2	2	2		2	2
	2	1	0	2	2	1	2	0	0	0	0	2	2		2	2
	2	0	2	2	2	0	2	2	2	2	2	2	2		2	2
	1	1	2	2	2	1	2	2	0	0	2	2	0		2	0
	1	1	1	2	2	1	2	0	0	0	0	2	0		2	0
	1	1	1	2	2	1	2	2	0	2	0	2	0		2	0
	1	0	1	2	2	0	2	2	1	2	1	2	0		2	1
	1	1	2	2	2	1	2	2	1	0	2	2	2		2	0
	1	2	2	2	2	0	2	2	2	2	2	2	2		2	2
	0	2	2	2	2	1	2	2	2	2	2	2	2		2	2
	1	1	2	2	2	0	2	0	0	0	0	2	2		2	2
	2	2	2	2	2	2	2	0	0	0	2	2	2		2	2
	0	2	2	2	2	0	2	0	0	0	2	2	2		2	2
	2	2	1	1	2	2	0	2	0	0	2	0	0		0	0
	1	0	1	1	1	1	0	1	0	0	2	0	0		0	0
	1	1	1	1	1	1	1	1	1	1	1	1	1		1	1
	0.774194	0.548387	0.580645	0.193548	0.0645161	0.709677	0.129032	0.516129	0.741935	0.548387	0.258065	0.129032	0.322581		0.322581	0.387097
	14	12	13	9	8	15	6	2	3	4	16	11	7		5	10
	Enlarged BS cells	GDC spec.	Vein spacing/M:BS ratio	Decarboxylase spec.	PPDK spec.	Many BS chloroplasts	GDC abundance	PPDK abundance	Decarboxylase abundance	Rubisco abundance	Enlarged BS chloroplasts	MDH spec.	PEPC spec.		MDH abundance	Rubisco spec.
	0	0	0	0	0	0	0	0	0	0	0	0	0		0	0
	2	2	2	2	2	2	2	0	0	0	2	2	2		2	2
	2	0	2	0	2	2	2	0	2	0	2	2	0		2	2
	1	2	0	2	2	2	2	2	2	2	2	2	2		2	2
	1	2	0	2	2	0	2	0	0	0	2	2	2		0	2
	1	2	0	2	2	2	2	2	2	2	2	2	2		2	2
	1	1	0	1	2	0	2	1	1	2	2	0	1		0	0
	1	1	0	2	2	0	2	0	0	0	2	2	2		0	2
	0	0	2	0	2	0	1	1	1	0	2	2	0		1	0
	1	2	0	2	2	2	2	2	2	2	2	2	2		2	2
	1	2	1	1	1	2	2	1	1	1	2	0	1		0	0
	1	2	1	2	2	1	2	1	1	1	2	2	2		2	2
	1	2	1	2	2	2	2	0	0	0	2	2	2		0	2
	2	2	2	2	2	1	2	0	0	2	2	2	2		0	2
	1	1	0	2	2	1	2	2	0	2	0	2	2		2	0
	1	1	0	2	2	1	2	2	0	2	0	2	2		2	0
	1	1	0	2	2	1	1	2	0	0	2	2	2		0	2
	1	2	2	2	2	1	2	2	2	2	2	2	2		2	2
	2	1	0	2	2	1	2	0	0	0	0	2	2		2	2
	2	0	2	2	2	0	2	2	2	2	2	2	2		2	2
	1	1	2	2	2	1	2	2	0	0	2	2	0		2	0
	1	1	1	2	2	1	2	0	0	0	0	2	0		2	0
	1	1	1	2	2	1	2	2	0	2	0	2	0		2	0
	1	0	1	2	2	0	2	2	1	2	1	2	0		2	1
	1	1	2	2	2	1	2	2	1	0	2	2	2		2	0
	1	2	2	2	2	0	2	2	2	2	2	2	2		2	2
	0	2	2	2	2	1	2	2	2	2	2	2	2		2	2
	1	1	2	2	2	0	2	0	0	0	0	2	2		2	2
	2	2	2	2	2	2	2	0	0	0	2	2	2		2	2
	0	2	2	2	2	0	2	0	0	0	2	2	2		2	2
	2	2	1	1	2	2	0	2	0	0	2	0	0		0	0
	1	0	1	1	1	1	0	1	0	0	2	0	0		0	0
	1	1	1	1	1	1	1	1	1	1	1	1	1		1	1
	0.774194	0.548387	0.580645	0.193548	0.0645161	0.709677	0.129032	0.516129	0.741935	0.548387	0.258065	0.129032	0.322581		0.322581	0.387097
	14	12	13	9	8	15	6	2	3	4	16	11	7		5	10
	Enlarged BS cells	GDC spec.	Vein spacing/M:BS ratio	Decarboxylase spec.	PPDK spec.	Many BS chloroplasts	GDC abundance	PPDK abundance	Decarboxylase abundance	Rubisco abundance	Enlarged BS chloroplasts	MDH spec.	PEPC spec.		MDH abundance	Rubisco spec.
	0	0	0	0	0	0	0	0	0	0	0	0	0		0	0
	2	2	2	2	2	2	2	0	0	0	2	2	2		2	2
	2	0	2	0	2	2	2	0	2	0	2	2	0		2	2
	1	2	0	2	2	2	2	2	2	2	2	2	2		2	2
	1	2	0	2	2	0	2	0	0	0	2	2	2		0	2
	1	2	0	2	2	2	2	2	2	2	2	2	2		2	2
	1	1	0	1	2	0	2	1	1	2	2	0	1		0	0
	1	1	0	2	2	0	2	0	0	0	2	2	2		0	2
	0	0	2	0	2	0	1	1	1	0	2	2	0		1	0
	1	2	0	2	2	2	2	2	2	2	2	2	2		2	2
	1	2	1	1	1	2	2	1	1	1	2	0	1		0	0
	1	2	1	2	2	1	2	1	1	1	2	2	2		2	2
	1	2	1	2	2	2	2	0	0	0	2	2	2		0	2
	2	2	2	2	2	1	2	0	0	2	2	2	2		0	2
	1	1	0	2	2	1	2	2	0	2	0	2	2		2	0
	1	1	0	2	2	1	2	2	0	2	0	2	2		2	0
	1	1	0	2	2	1	1	2	0	0	2	2	2		0	2
	1	2	2	2	2	1	2	2	2	2	2	2	2		2	2
	2	1	0	2	2	1	2	0	0	0	0	2	2		2	2
	2	0	2	2	2	0	2	2	2	2	2	2	2		2	2
	1	1	2	2	2	1	2	2	0	0	2	2	0		2	0
	1	1	1	2	2	1	2	0	0	0	0	2	0		2	0
	1	1	1	2	2	1	2	2	0	2	0	2	0		2	0
	1	0	1	2	2	0	2	2	1	2	1	2	0		2	1
	1	1	2	2	2	1	2	2	1	0	2	2	2		2	0
	1	2	2	2	2	0	2	2	2	2	2	2	2		2	2
	0	2	2	2	2	1	2	2	2	2	2	2	2		2	2
	1	1	2	2	2	0	2	0	0	0	0	2	2		2	2
	2	2	2	2	2	2	2	0	0	0	2	2	2		2	2
	0	2	2	2	2	0	2	0	0	0	2	2	2		2	2
	2	2	1	1	2	2	0	2	0	0	2	0	0		0	0
	1	0	1	1	1	1	0	1	0	0	2	0	0		0	0
	1	1	1	1	1	1	1	1	1	1	1	1	1		1	1
	0.774194	0.548387	0.580645	0.193548	0.0645161	0.709677	0.129032	0.516129	0.741935	0.548387	0.258065	0.129032	0.322581		0.322581	0.387097
	14	12	13	9	8	15	6	2	3	4	16	11	7		5	10
	Enlarged BS cells	GDC spec.	Vein spacing/M:BS ratio	Decarboxylase spec.	PPDK spec.	Many BS chloroplasts	GDC abundance	PPDK abundance	Decarboxylase abundance	Rubisco abundance	Enlarged BS chloroplasts	MDH spec.	PEPC spec.		MDH abundance	Rubisco spec.
	0	0	0	0	0	0	0	0	0	0	0	0	0		0	0
	2	2	2	2	2	2	2	0	0	0	2	2	2		2	2
	2	0	2	0	2	2	2	0	2	0	2	2	0		2	2
	1	2	0	2	2	2	2	2	2	2	2	2	2		2	2
	1	2	0	2	2	0	2	0	0	0	2	2	2		0	2
	1	2	0	2	2	2	2	2	2	2	2	2	2		2	2
	1	1	0	1	2	0	2	1	1	2	2	0	1		0	0
	1	1	0	2	2	0	2	0	0	0	2	2	2		0	2
	0	0	2	0	2	0	1	1	1	0	2	2	0		1	0
	1	2	0	2	2	2	2	2	2	2	2	2	2		2	2
	1	2	1	1	1	2	2	1	1	1	2	0	1		0	0
	1	2	1	2	2	1	2	1	1	1	2	2	2		2	2
	1	2	1	2	2	2	2	0	0	0	2	2	2		0	2
	2	2	2	2	2	1	2	0	0	2	2	2	2		0	2
	1	1	0	2	2	1	2	2	0	2	0	2	2		2	0
	1	1	0	2	2	1	2	2	0	2	0	2	2		2	0
	1	1	0	2	2	1	1	2	0	0	2	2	2		0	2
	1	2	2	2	2	1	2	2	2	2	2	2	2		2	2
	2	1	0	2	2	1	2	0	0	0	0	2	2		2	2
	2	0	2	2	2	0	2	2	2	2	2	2	2		2	2
	1	1	2	2	2	1	2	2	0	0	2	2	0		2	0
	1	1	1	2	2	1	2	0	0	0	0	2	0		2	0
	1	1	1	2	2	1	2	2	0	2	0	2	0		2	0
	1	0	1	2	2	0	2	2	1	2	1	2	0		2	1
	1	1	2	2	2	1	2	2	1	0	2	2	2		2	0
	1	2	2	2	2	0	2	2	2	2	2	2	2		2	2
	0	2	2	2	2	1	2	2	2	2	2	2	2		2	2
	1	1	2	2	2	0	2	0	0	0	0	2	2		2	2
	2	2	2	2	2	2	2	0	0	0	2	2	2		2	2
	0	2	2	2	2	0	2	0	0	0	2	2	2		2	2
	2	2	1	1	2	2	0	2	0	0	2	0	0		0	0
	1	0	1	1	1	1	0	1	0	0	2	0	0		0	0
	1	1	1	1	1	1	1	1	1	1	1	1	1		1	1
	0.774194	0.548387	0.580645	0.193548	0.0645161	0.709677	0.129032	0.516129	0.741935	0.548387	0.258065	0.129032	0.322581		0.322581	0.387097
	14	12	13	9	8	15	6	2	3	4	16	11	7		5	10
	Enlarged BS cells	GDC spec.	Vein spacing/M:BS ratio	Decarboxylase spec.	PPDK spec.	Many BS chloroplasts	GDC abundance	PPDK abundance	Decarboxylase abundance	Rubisco abundance	Enlarged BS chloroplasts	MDH spec.	PEPC spec.		MDH abundance	Rubisco spec.
	0	0	0	0	0	0	0	0	0	0	0	0	0		0	0
	2	2	2	2	2	2	2	0	0	0	2	2	2		2	2
	2	0	2	0	2	2	2	0	2	0	2	2	0		2	2
	1	2	0	2	2	2	2	2	2	2	2	2	2		2	2
	1	2	0	2	2	0	2	0	0	0	2	2	2		0	2
	1	2	0	2	2	2	2	2	2	2	2	2	2		2	2
	1	1	0	1	2	0	2	1	1	2	2	0	1		0	0
	1	1	0	2	2	0	2	0	0	0	2	2	2		0	2
	0	0	2	0	2	0	1	1	1	0	2	2	0		1	0
	1	2	0	2	2	2	2	2	2	2	2	2	2		2	2
	1	2	1	1	1	2	2	1	1	1	2	0	1		0	0
	1	2	1	2	2	1	2	1	1	1	2	2	2		2	2
	1	2	1	2	2	2	2	0	0	0	2	2	2		0	2
	2	2	2	2	2	1	2	0	0	2	2	2	2		0	2
	1	1	0	2	2	1	2	2	0	2	0	2	2		2	0
	1	1	0	2	2	1	2	2	0	2	0	2	2		2	0
	1	1	0	2	2	1	1	2	0	0	2	2	2		0	2
	1	2	2	2	2	1	2	2	2	2	2	2	2		2	2
	2	1	0	2	2	1	2	0	0	0	0	2	2		2	2
	2	0	2	2	2	0	2	2	2	2	2	2	2		2	2
	1	1	2	2	2	1	2	2	0	0	2	2	0		2	0
	1	1	1	2	2	1	2	0	0	0	0	2	0		2	0
	1	1	1	2	2	1	2	2	0	2	0	2	0		2	0
	1	0	1	2	2	0	2	2	1	2	1	2	0		2	1
	1	1	2	2	2	1	2	2	1	0	2	2	2		2	0
	1	2	2	2	2	0	2	2	2	2	2	2	2		2	2
	0	2	2	2	2	1	2	2	2	2	2	2	2		2	2
	1	1	2	2	2	0	2	0	0	0	0	2	2		2	2
	2	2	2	2	2	2	2	0	0	0	2	2	2		2	2
	0	2	2	2	2	0	2	0	0	0	2	2	2		2	2
	2	2	1	1	2	2	0	2	0	0	2	0	0		0	0
	1	0	1	1	1	1	0	1	0	0	2	0	0		0	0
	1	1	1	1	1	1	1	1	1	1	1	1	1		1	1
	0.774194	0.548387	0.580645	0.193548	0.0645161	0.709677	0.129032	0.516129	0.741935	0.548387	0.258065	0.129032	0.322581		0.322581	0.387097
	14	12	13	9	8	15	6	2	3	4	16	11	7		5	10
	Enlarged BS cells	GDC spec.	Vein spacing/M:BS ratio	Decarboxylase spec.	PPDK spec.	Many BS chloroplasts	GDC abundance	PPDK abundance	Decarboxylase abundance	Rubisco abundance	Enlarged BS chloroplasts	MDH spec.	PEPC spec.		MDH abundance	Rubisco spec.
	0	0	0	0	0	0	0	0	0	0	0	0	0		0	0
	2	2	2	2	2	2	2	0	0	0	2	2	2		2	2
	2	0	2	0	2	2	2	0	2	0	2	2	0		2	2
	1	2	0	2	2	2	2	2	2	2	2	2	2		2	2
	1	2	0	2	2	0	2	0	0	0	2	2	2		0	2
	1	2	0	2	2	2	2	2	2	2	2	2	2		2	2
	1	1	0	1	2	0	2	1	1	2	2	0	1		0	0
	1	1	0	2	2	0	2	0	0	0	2	2	2		0	2
	0	0	2	0	2	0	1	1	1	0	2	2	0		1	0
	1	2	0	2	2	2	2	2	2	2	2	2	2		2	2
	1	2	1	1	1	2	2	1	1	1	2	0	1		0	0
	1	2	1	2	2	1	2	1	1	1	2	2	2		2	2
	1	2	1	2	2	2	2	0	0	0	2	2	2		0	2
	2	2	2	2	2	1	2	0	0	2	2	2	2		0	2
	1	1	0	2	2	1	2	2	0	2	0	2	2		2	0
	1	1	0	2	2	1	2	2	0	2	0	2	2		2	0
	1	1	0	2	2	1	1	2	0	0	2	2	2		0	2
	1	2	2	2	2	1	2	2	2	2	2	2	2		2	2
	2	1	0	2	2	1	2	0	0	0	0	2	2		2	2
	2	0	2	2	2	0	2	2	2	2	2	2	2		2	2
	1	1	2	2	2	1	2	2	0	0	2	2	0		2	0
	1	1	1	2	2	1	2	0	0	0	0	2	0		2	0
	1	1	1	2	2	1	2	2	0	2	0	2	0		2	0
	1	0	1	2	2	0	2	2	1	2	1	2	0		2	1
	1	1	2	2	2	1	2	2	1	0	2	2	2		2	0
	1	2	2	2	2	0	2	2	2	2	2	2	2		2	2
	0	2	2	2	2	1	2	2	2	2	2	2	2		2	2
	1	1	2	2	2	0	2	0	0	0	0	2	2		2	2
	2	2	2	2	2	2	2	0	0	0	2	2	2		2	2
	0	2	2	2	2	0	2	0	0	0	2	2	2		2	2
	2	2	1	1	2	2	0	2	0	0	2	0	0		0	0
	1	0	1	1	1	1	0	1	0	0	2	0	0		0	0
	1	1	1	1	1	1	1	1	1	1	1	1	1		1	1
	0.774194	0.548387	0.580645	0.193548	0.0645161	0.709677	0.129032	0.516129	0.741935	0.548387	0.258065	0.129032	0.322581		0.322581	0.387097
	14	12	13	9	8	15	6	2	3	4	16	11	7		5	10
	Enlarged BS cells	GDC spec.	Vein spacing/M:BS ratio	Decarboxylase spec.	PPDK spec.	Many BS chloroplasts	GDC abundance	PPDK abundance	Decarboxylase abundance	Rubisco abundance	Enlarged BS chloroplasts	MDH spec.	PEPC spec.		MDH abundance	Rubisco spec.
	0	0	0	0	0	0	0	0	0	0	0	0	0		0	0
	2	2	2	2	2	2	2	0	0	0	2	2	2		2	2
	2	0	2	0	2	2	2	0	2	0	2	2	0		2	2
	1	2	0	2	2	2	2	2	2	2	2	2	2		2	2
	1	2	0	2	2	0	2	0	0	0	2	2	2		0	2
	1	2	0	2	2	2	2	2	2	2	2	2	2		2	2
	1	1	0	1	2	0	2	1	1	2	2	0	1		0	0
	1	1	0	2	2	0	2	0	0	0	2	2	2		0	2
	0	0	2	0	2	0	1	1	1	0	2	2	0		1	0
	1	2	0	2	2	2	2	2	2	2	2	2	2		2	2
	1	2	1	1	1	2	2	1	1	1	2	0	1		0	0
	1	2	1	2	2	1	2	1	1	1	2	2	2		2	2
	1	2	1	2	2	2	2	0	0	0	2	2	2		0	2
	2	2	2	2	2	1	2	0	0	2	2	2	2		0	2
	1	1	0	2	2	1	2	2	0	2	0	2	2		2	0
	1	1	0	2	2	1	2	2	0	2	0	2	2		2	0
	1	1	0	2	2	1	1	2	0	0	2	2	2		0	2
	1	2	2	2	2	1	2	2	2	2	2	2	2		2	2
	2	1	0	2	2	1	2	0	0	0	0	2	2		2	2
	2	0	2	2	2	0	2	2	2	2	2	2	2		2	2
	1	1	2	2	2	1	2	2	0	0	2	2	0		2	0
	1	1	1	2	2	1	2	0	0	0	0	2	0		2	0
	1	1	1	2	2	1	2	2	0	2	0	2	0		2	0
	1	0	1	2	2	0	2	2	1	2	1	2	0		2	1
	1	1	2	2	2	1	2	2	1	0	2	2	2		2	0
	1	2	2	2	2	0	2	2	2	2	2	2	2		2	2
	0	2	2	2	2	1	2	2	2	2	2	2	2		2	2
	1	1	2	2	2	0	2	0	0	0	0	2	2		2	2
	2	2	2	2	2	2	2	0	0	0	2	2	2		2	2
	0	2	2	2	2	0	2	0	0	0	2	2	2		2	2
	2	2	1	1	2	2	0	2	0	0	2	0	0		0	0
	1	0	1	1	1	1	0	1	0	0	2	0	0		0	0
	1	1	1	1	1	1	1	1	1	1	1	1	1		1	1
	0.774194	0.548387	0.580645	0.193548	0.0645161	0.709677	0.129032	0.516129	0.741935	0.548387	0.258065	0.129032	0.322581		0.322581	0.387097
	14	12	13	9	8	15	6	2	3	4	16	11	7		5	10
	Enlarged BS cells	GDC spec.	Vein spacing/M:BS ratio	Decarboxylase spec.	PPDK spec.	Many BS chloroplasts	GDC abundance	PPDK abundance	Decarboxylase abundance	Rubisco abundance	Enlarged BS chloroplasts	MDH spec.	PEPC spec.		MDH abundance	Rubisco spec.
	0	0	0	0	0	0	0	0	0	0	0	0	0		0	0
	2	2	2	2	2	2	2	0	0	0	2	2	2		2	2
	2	0	2	0	2	2	2	0	2	0	2	2	0		2	2
	1	2	0	2	2	2	2	2	2	2	2	2	2		2	2
	1	2	0	2	2	0	2	0	0	0	2	2	2		0	2
	1	2	0	2	2	2	2	2	2	2	2	2	2		2	2
	1	1	0	1	2	0	2	1	1	2	2	0	1		0	0
	1	1	0	2	2	0	2	0	0	0	2	2	2		0	2
	0	0	2	0	2	0	1	1	1	0	2	2	0		1	0
	1	2	0	2	2	2	2	2	2	2	2	2	2		2	2
	1	2	1	1	1	2	2	1	1	1	2	0	1		0	0
	1	2	1	2	2	1	2	1	1	1	2	2	2		2	2
	1	2	1	2	2	2	2	0	0	0	2	2	2		0	2
	2	2	2	2	2	1	2	0	0	2	2	2	2		0	2
	1	1	0	2	2	1	2	2	0	2	0	2	2		2	0
	1	1	0	2	2	1	2	2	0	2	0	2	2		2	0
	1	1	0	2	2	1	1	2	0	0	2	2	2		0	2
	1	2	2	2	2	1	2	2	2	2	2	2	2		2	2
	2	1	0	2	2	1	2	0	0	0	0	2	2		2	2
	2	0	2	2	2	0	2	2	2	2	2	2	2		2	2
	1	1	2	2	2	1	2	2	0	0	2	2	0		2	0
	1	1	1	2	2	1	2	0	0	0	0	2	0		2	0
	1	1	1	2	2	1	2	2	0	2	0	2	0		2	0
	1	0	1	2	2	0	2	2	1	2	1	2	0		2	1
	1	1	2	2	2	1	2	2	1	0	2	2	2		2	0
	1	2	2	2	2	0	2	2	2	2	2	2	2		2	2
	0	2	2	2	2	1	2	2	2	2	2	2	2		2	2
	1	1	2	2	2	0	2	0	0	0	0	2	2		2	2
	2	2	2	2	2	2	2	0	0	0	2	2	2		2	2
	0	2	2	2	2	0	2	0	0	0	2	2	2		2	2
	2	2	1	1	2	2	0	2	0	0	2	0	0		0	0
	1	0	1	1	1	1	0	1	0	0	2	0	0		0	0
	1	1	1	1	1	1	1	1	1	1	1	1	1		1	1
	0.774194	0.548387	0.580645	0.193548	0.0645161	0.709677	0.129032	0.516129	0.741935	0.548387	0.258065	0.129032	0.322581		0.322581	0.387097
	14	12	13	9	8	15	6	2	3	4	16	11	7		5	10
	Enlarged BS cells	GDC spec.	Vein spacing/M:BS ratio	Decarboxylase spec.	PPDK spec.	Many BS chloroplasts	GDC abundance	PPDK abundance	Decarboxylase abundance	Rubisco abundance	Enlarged BS chloroplasts	MDH spec.	PEPC spec.		MDH abundance	Rubisco spec.
	0	0	0	0	0	0	0	0	0	0	0	0	0		0	0
	2	2	2	2	2	2	2	0	0	0	2	2	2		2	2
	2	0	2	0	2	2	2	0	2	0	2	2	0		2	2
	1	2	0	2	2	2	2	2	2	2	2	2	2		2	2
	1	2	0	2	2	0	2	0	0	0	2	2	2		0	2
	1	2	0	2	2	2	2	2	2	2	2	2	2		2	2
	1	1	0	1	2	0	2	1	1	2	2	0	1		0	0
	1	1	0	2	2	0	2	0	0	0	2	2	2		0	2
	0	0	2	0	2	0	1	1	1	0	2	2	0		1	0
	1	2	0	2	2	2	2	2	2	2	2	2	2		2	2
	1	2	1	1	1	2	2	1	1	1	2	0	1		0	0
	1	2	1	2	2	1	2	1	1	1	2	2	2		2	2
	1	2	1	2	2	2	2	0	0	0	2	2	2		0	2
	2	2	2	2	2	1	2	0	0	2	2	2	2		0	2
	1	1	0	2	2	1	2	2	0	2	0	2	2		2	0
	1	1	0	2	2	1	2	2	0	2	0	2	2		2	0
	1	1	0	2	2	1	1	2	0	0	2	2	2		0	2
	1	2	2	2	2	1	2	2	2	2	2	2	2		2	2
	2	1	0	2	2	1	2	0	0	0	0	2	2		2	2
	2	0	2	2	2	0	2	2	2	2	2	2	2		2	2
	1	1	2	2	2	1	2	2	0	0	2	2	0		2	0
	1	1	1	2	2	1	2	0	0	0	0	2	0		2	0
	1	1	1	2	2	1	2	2	0	2	0	2	0		2	0
	1	0	1	2	2	0	2	2	1	2	1	2	0		2	1
	1	1	2	2	2	1	2	2	1	0	2	2	2		2	0
	1	2	2	2	2	0	2	2	2	2	2	2	2		2	2
	0	2	2	2	2	1	2	2	2	2	2	2	2		2	2
	1	1	2	2	2	0	2	0	0	0	0	2	2		2	2
	2	2	2	2	2	2	2	0	0	0	2	2	2		2	2
	0	2	2	2	2	0	2	0	0	0	2	2	2		2	2
	2	2	1	1	2	2	0	2	0	0	2	0	0		0	0
	1	0	1	1	1	1	0	1	0	0	2	0	0		0	0
	1	1	1	1	1	1	1	1	1	1	1	1	1		1	1
	0.774194	0.548387	0.580645	0.193548	0.0645161	0.709677	0.129032	0.516129	0.741935	0.548387	0.258065	0.129032	0.322581		0.322581	0.387097
	14	12	13	9	8	15	6	2	3	4	16	11	7		5	10
	Enlarged BS cells	GDC spec.	Vein spacing/M:BS ratio	Decarboxylase spec.	PPDK spec.	Many BS chloroplasts	GDC abundance	PPDK abundance	Decarboxylase abundance	Rubisco abundance	Enlarged BS chloroplasts	MDH spec.	PEPC spec.		MDH abundance	Rubisco spec.
	0	0	0	0	0	0	0	0	0	0	0	0	0		0	0
	2	2	2	2	2	2	2	0	0	0	2	2	2		2	2
	2	0	2	0	2	2	2	0	2	0	2	2	0		2	2
	1	2	0	2	2	2	2	2	2	2	2	2	2		2	2
	1	2	0	2	2	0	2	0	0	0	2	2	2		0	2
	1	2	0	2	2	2	2	2	2	2	2	2	2		2	2
	1	1	0	1	2	0	2	1	1	2	2	0	1		0	0
	1	1	0	2	2	0	2	0	0	0	2	2	2		0	2
	0	0	2	0	2	0	1	1	1	0	2	2	0		1	0
	1	2	0	2	2	2	2	2	2	2	2	2	2		2	2
	1	2	1	1	1	2	2	1	1	1	2	0	1		0	0
	1	2	1	2	2	1	2	1	1	1	2	2	2		2	2
	1	2	1	2	2	2	2	0	0	0	2	2	2		0	2
	2	2	2	2	2	1	2	0	0	2	2	2	2		0	2
	1	1	0	2	2	1	2	2	0	2	0	2	2		2	0
	1	1	0	2	2	1	2	2	0	2	0	2	2		2	0
	1	1	0	2	2	1	1	2	0	0	2	2	2		0	2
	1	2	2	2	2	1	2	2	2	2	2	2	2		2	2
	2	1	0	2	2	1	2	0	0	0	0	2	2		2	2
	2	0	2	2	2	0	2	2	2	2	2	2	2		2	2
	1	1	2	2	2	1	2	2	0	0	2	2	0		2	0
	1	1	1	2	2	1	2	0	0	0	0	2	0		2	0
	1	1	1	2	2	1	2	2	0	2	0	2	0		2	0
	1	0	1	2	2	0	2	2	1	2	1	2	0		2	1
	1	1	2	2	2	1	2	2	1	0	2	2	2		2	0
	1	2	2	2	2	0	2	2	2	2	2	2	2		2	2
	0	2	2	2	2	1	2	2	2	2	2	2	2		2	2
	1	1	2	2	2	0	2	0	0	0	0	2	2		2	2
	2	2	2	2	2	2	2	0	0	0	2	2	2		2	2
	0	2	2	2	2	0	2	0	0	0	2	2	2		2	2
	2	2	1	1	2	2	0	2	0	0	2	0	0		0	0
	1	0	1	1	1	1	0	1	0	0	2	0	0		0	0
	1	1	1	1	1	1	1	1	1	1	1	1	1		1	1
	0.774194	0.548387	0.580645	0.193548	0.0645161	0.709677	0.129032	0.516129	0.741935	0.548387	0.258065	0.129032	0.322581		0.322581	0.387097
	14	12	13	9	8	15	6	2	3	4	16	11	7		5	10
	Enlarged BS cells	GDC spec.	Vein spacing/M:BS ratio	Decarboxylase spec.	PPDK spec.	Many BS chloroplasts	GDC abundance	PPDK abundance	Decarboxylase abundance	Rubisco abundance	Enlarged BS chloroplasts	MDH spec.	PEPC spec.		MDH abundance	Rubisco spec.
	0	0	0	0	0	0	0	0	0	0	0	0	0		0	0
	2	2	2	2	2	2	2	0	0	0	2	2	2		2	2
	2	0	2	0	2	2	2	0	2	0	2	2	0		2	2
	1	2	0	2	2	2	2	2	2	2	2	2	2		2	2
	1	2	0	2	2	0	2	0	0	0	2	2	2		0	2
	1	2	0	2	2	2	2	2	2	2	2	2	2		2	2
	1	1	0	1	2	0	2	1	1	2	2	0	1		0	0
	1	1	0	2	2	0	2	0	0	0	2	2	2		0	2
	0	0	2	0	2	0	1	1	1	0	2	2	0		1	0
	1	2	0	2	2	2	2	2	2	2	2	2	2		2	2
	1	2	1	1	1	2	2	1	1	1	2	0	1		0	0
	1	2	1	2	2	1	2	1	1	1	2	2	2		2	2
	1	2	1	2	2	2	2	0	0	0	2	2	2		0	2
	2	2	2	2	2	1	2	0	0	2	2	2	2		0	2
	1	1	0	2	2	1	2	2	0	2	0	2	2		2	0
	1	1	0	2	2	1	2	2	0	2	0	2	2		2	0
	1	1	0	2	2	1	1	2	0	0	2	2	2		0	2
	1	2	2	2	2	1	2	2	2	2	2	2	2		2	2
	2	1	0	2	2	1	2	0	0	0	0	2	2		2	2
	2	0	2	2	2	0	2	2	2	2	2	2	2		2	2
	1	1	2	2	2	1	2	2	0	0	2	2	0		2	0
	1	1	1	2	2	1	2	0	0	0	0	2	0		2	0
	1	1	1	2	2	1	2	2	0	2	0	2	0		2	0
	1	0	1	2	2	0	2	2	1	2	1	2	0		2	1
	1	1	2	2	2	1	2	2	1	0	2	2	2		2	0
	1	2	2	2	2	0	2	2	2	2	2	2	2		2	2
	0	2	2	2	2	1	2	2	2	2	2	2	2		2	2
	1	1	2	2	2	0	2	0	0	0	0	2	2		2	2
	2	2	2	2	2	2	2	0	0	0	2	2	2		2	2
	0	2	2	2	2	0	2	0	0	0	2	2	2		2	2
	2	2	1	1	2	2	0	2	0	0	2	0	0		0	0
	1	0	1	1	1	1	0	1	0	0	2	0	0		0	0
	1	1	1	1	1	1	1	1	1	1	1	1	1		1	1
	0.774194	0.548387	0.580645	0.193548	0.0645161	0.709677	0.129032	0.516129	0.741935	0.548387	0.258065	0.129032	0.322581		0.322581	0.387097
	14	12	13	9	8	15	6	2	3	4	16	11	7		5	10
	Enlarged BS cells	GDC spec.	Vein spacing/M:BS ratio	Decarboxylase spec.	PPDK spec.	Many BS chloroplasts	GDC abundance	PPDK abundance	Decarboxylase abundance	Rubisco abundance	Enlarged BS chloroplasts	MDH spec.	PEPC spec.		MDH abundance	Rubisco spec.
	0	0	0	0	0	0	0	0	0	0	0	0	0		0	0
	2	2	2	2	2	2	2	0	0	0	2	2	2		2	2
	2	0	2	0	2	2	2	0	2	0	2	2	0		2	2
	1	2	0	2	2	2	2	2	2	2	2	2	2		2	2
	1	2	0	2	2	0	2	0	0	0	2	2	2		0	2
	1	2	0	2	2	2	2	2	2	2	2	2	2		2	2
	1	1	0	1	2	0	2	1	1	2	2	0	1		0	0
	1	1	0	2	2	0	2	0	0	0	2	2	2		0	2
	0	0	2	0	2	0	1	1	1	0	2	2	0		1	0
	1	2	0	2	2	2	2	2	2	2	2	2	2		2	2
	1	2	1	1	1	2	2	1	1	1	2	0	1		0	0
	1	2	1	2	2	1	2	1	1	1	2	2	2		2	2
	1	2	1	2	2	2	2	0	0	0	2	2	2		0	2
	2	2	2	2	2	1	2	0	0	2	2	2	2		0	2
	1	1	0	2	2	1	2	2	0	2	0	2	2		2	0
	1	1	0	2	2	1	2	2	0	2	0	2	2		2	0
	1	1	0	2	2	1	1	2	0	0	2	2	2		0	2
	1	2	2	2	2	1	2	2	2	2	2	2	2		2	2
	2	1	0	2	2	1	2	0	0	0	0	2	2		2	2
	2	0	2	2	2	0	2	2	2	2	2	2	2		2	2
	1	1	2	2	2	1	2	2	0	0	2	2	0		2	0
	1	1	1	2	2	1	2	0	0	0	0	2	0		2	0
	1	1	1	2	2	1	2	2	0	2	0	2	0		2	0
	1	0	1	2	2	0	2	2	1	2	1	2	0		2	1
	1	1	2	2	2	1	2	2	1	0	2	2	2		2	0
	1	2	2	2	2	0	2	2	2	2	2	2	2		2	2
	0	2	2	2	2	1	2	2	2	2	2	2	2		2	2
	1	1	2	2	2	0	2	0	0	0	0	2	2		2	2
	2	2	2	2	2	2	2	0	0	0	2	2	2		2	2
	0	2	2	2	2	0	2	0	0	0	2	2	2		2	2
	2	2	1	1	2	2	0	2	0	0	2	0	0		0	0
	1	0	1	1	1	1	0	1	0	0	2	0	0		0	0
	1	1	1	1	1	1	1	1	1	1	1	1	1		1	1
	0.774194	0.548387	0.580645	0.193548	0.0645161	0.709677	0.129032	0.516129	0.741935	0.548387	0.258065	0.129032	0.322581		0.322581	0.387097
	14	12	13	9	8	15	6	2	3	4	16	11	7		5	10
	Enlarged BS cells	GDC spec.	Vein spacing/M:BS ratio	Decarboxylase spec.	PPDK spec.	Many BS chloroplasts	GDC abundance	PPDK abundance	Decarboxylase abundance	Rubisco abundance	Enlarged BS chloroplasts	MDH spec.	PEPC spec.		MDH abundance	Rubisco spec.
	0	0	0	0	0	0	0	0	0	0	0	0	0		0	0
	2	2	2	2	2	2	2	0	0	0	2	2	2		2	2
	2	0	2	0	2	2	2	0	2	0	2	2	0		2	2
	1	2	0	2	2	2	2	2	2	2	2	2	2		2	2
	1	2	0	2	2	0	2	0	0	0	2	2	2		0	2
	1	2	0	2	2	2	2	2	2	2	2	2	2		2	2
	1	1	0	1	2	0	2	1	1	2	2	0	1		0	0
	1	1	0	2	2	0	2	0	0	0	2	2	2		0	2
	0	0	2	0	2	0	1	1	1	0	2	2	0		1	0
	1	2	0	2	2	2	2	2	2	2	2	2	2		2	2
	1	2	1	1	1	2	2	1	1	1	2	0	1		0	0
	1	2	1	2	2	1	2	1	1	1	2	2	2		2	2
	1	2	1	2	2	2	2	0	0	0	2	2	2		0	2
	2	2	2	2	2	1	2	0	0	2	2	2	2		0	2
	1	1	0	2	2	1	2	2	0	2	0	2	2		2	0
	1	1	0	2	2	1	2	2	0	2	0	2	2		2	0
	1	1	0	2	2	1	1	2	0	0	2	2	2		0	2
	1	2	2	2	2	1	2	2	2	2	2	2	2		2	2
	2	1	0	2	2	1	2	0	0	0	0	2	2		2	2
	2	0	2	2	2	0	2	2	2	2	2	2	2		2	2
	1	1	2	2	2	1	2	2	0	0	2	2	0		2	0
	1	1	1	2	2	1	2	0	0	0	0	2	0		2	0
	1	1	1	2	2	1	2	2	0	2	0	2	0		2	0
	1	0	1	2	2	0	2	2	1	2	1	2	0		2	1
	1	1	2	2	2	1	2	2	1	0	2	2	2		2	0
	1	2	2	2	2	0	2	2	2	2	2	2	2		2	2
	0	2	2	2	2	1	2	2	2	2	2	2	2		2	2
	1	1	2	2	2	0	2	0	0	0	0	2	2		2	2
	2	2	2	2	2	2	2	0	0	0	2	2	2		2	2
	0	2	2	2	2	0	2	0	0	0	2	2	2		2	2
	2	2	1	1	2	2	0	2	0	0	2	0	0		0	0
	1	0	1	1	1	1	0	1	0	0	2	0	0		0	0
	1	1	1	1	1	1	1	1	1	1	1	1	1		1	1
	0.774194	0.548387	0.580645	0.193548	0.0645161	0.709677	0.129032	0.516129	0.741935	0.548387	0.258065	0.129032	0.322581		0.322581	0.387097
	14	12	13	9	8	15	6	2	3	4	16	11	7		5	10
	Enlarged BS cells	GDC spec.	Vein spacing/M:BS ratio	Decarboxylase spec.	PPDK spec.	Many BS chloroplasts	GDC abundance	PPDK abundance	Decarboxylase abundance	Rubisco abundance	Enlarged BS chloroplasts	MDH spec.	PEPC spec.		MDH abundance	Rubisco spec.
	0	0	0	0	0	0	0	0	0	0	0	0	0		0	0
	2	2	2	2	2	2	2	0	0	0	2	2	2		2	2
	2	0	2	0	2	2	2	0	2	0	2	2	0		2	2
	1	2	0	2	2	2	2	2	2	2	2	2	2		2	2
	1	2	0	2	2	0	2	0	0	0	2	2	2		0	2
	1	2	0	2	2	2	2	2	2	2	2	2	2		2	2
	1	1	0	1	2	0	2	1	1	2	2	0	1		0	0
	1	1	0	2	2	0	2	0	0	0	2	2	2		0	2
	0	0	2	0	2	0	1	1	1	0	2	2	0		1	0
	1	2	0	2	2	2	2	2	2	2	2	2	2		2	2
	1	2	1	1	1	2	2	1	1	1	2	0	1		0	0
	1	2	1	2	2	1	2	1	1	1	2	2	2		2	2
	1	2	1	2	2	2	2	0	0	0	2	2	2		0	2
	2	2	2	2	2	1	2	0	0	2	2	2	2		0	2
	1	1	0	2	2	1	2	2	0	2	0	2	2		2	0
	1	1	0	2	2	1	2	2	0	2	0	2	2		2	0
	1	1	0	2	2	1	1	2	0	0	2	2	2		0	2
	1	2	2	2	2	1	2	2	2	2	2	2	2		2	2
	2	1	0	2	2	1	2	0	0	0	0	2	2		2	2
	2	0	2	2	2	0	2	2	2	2	2	2	2		2	2
	1	1	2	2	2	1	2	2	0	0	2	2	0		2	0
	1	1	1	2	2	1	2	0	0	0	0	2	0		2	0
	1	1	1	2	2	1	2	2	0	2	0	2	0		2	0
	1	0	1	2	2	0	2	2	1	2	1	2	0		2	1
	1	1	2	2	2	1	2	2	1	0	2	2	2		2	0
	1	2	2	2	2	0	2	2	2	2	2	2	2		2	2
	0	2	2	2	2	1	2	2	2	2	2	2	2		2	2
	1	1	2	2	2	0	2	0	0	0	0	2	2		2	2
	2	2	2	2	2	2	2	0	0	0	2	2	2		2	2
	0	2	2	2	2	0	2	0	0	0	2	2	2		2	2
	2	2	1	1	2	2	0	2	0	0	2	0	0		0	0
	1	0	1	1	1	1	0	1	0	0	2	0	0		0	0
	1	1	1	1	1	1	1	1	1	1	1	1	1		1	1
	0.774194	0.548387	0.580645	0.193548	0.0645161	0.709677	0.129032	0.516129	0.741935	0.548387	0.258065	0.129032	0.322581		0.322581	0.387097
	14	12	13	9	8	15	6	2	3	4	16	11	7		5	10
	Enlarged BS cells	GDC spec.	Vein spacing/M:BS ratio	Decarboxylase spec.	PPDK spec.	Many BS chloroplasts	GDC abundance	PPDK abundance	Decarboxylase abundance	Rubisco abundance	Enlarged BS chloroplasts	MDH spec.	PEPC spec.		MDH abundance	Rubisco spec.
	0	0	0	0	0	0	0	0	0	0	0	0	0		0	0
	2	2	2	2	2	2	2	0	0	0	2	2	2		2	2
	2	0	2	0	2	2	2	0	2	0	2	2	0		2	2
	1	2	0	2	2	2	2	2	2	2	2	2	2		2	2
	1	2	0	2	2	0	2	0	0	0	2	2	2		0	2
	1	2	0	2	2	2	2	2	2	2	2	2	2		2	2
	1	1	0	1	2	0	2	1	1	2	2	0	1		0	0
	1	1	0	2	2	0	2	0	0	0	2	2	2		0	2
	0	0	2	0	2	0	1	1	1	0	2	2	0		1	0
	1	2	0	2	2	2	2	2	2	2	2	2	2		2	2
	1	2	1	1	1	2	2	1	1	1	2	0	1		0	0
	1	2	1	2	2	1	2	1	1	1	2	2	2		2	2
	1	2	1	2	2	2	2	0	0	0	2	2	2		0	2
	2	2	2	2	2	1	2	0	0	2	2	2	2		0	2
	1	1	0	2	2	1	2	2	0	2	0	2	2		2	0
	1	1	0	2	2	1	2	2	0	2	0	2	2		2	0
	1	1	0	2	2	1	1	2	0	0	2	2	2		0	2
	1	2	2	2	2	1	2	2	2	2	2	2	2		2	2
	2	1	0	2	2	1	2	0	0	0	0	2	2		2	2
	2	0	2	2	2	0	2	2	2	2	2	2	2		2	2
	1	1	2	2	2	1	2	2	0	0	2	2	0		2	0
	1	1	1	2	2	1	2	0	0	0	0	2	0		2	0
	1	1	1	2	2	1	2	2	0	2	0	2	0		2	0
	1	0	1	2	2	0	2	2	1	2	1	2	0		2	1
	1	1	2	2	2	1	2	2	1	0	2	2	2		2	0
	1	2	2	2	2	0	2	2	2	2	2	2	2		2	2
	0	2	2	2	2	1	2	2	2	2	2	2	2		2	2
	1	1	2	2	2	0	2	0	0	0	0	2	2		2	2
	2	2	2	2	2	2	2	0	0	0	2	2	2		2	2
	0	2	2	2	2	0	2	0	0	0	2	2	2		2	2
	2	2	1	1	2	2	0	2	0	0	2	0	0		0	0
	1	0	1	1	1	1	0	1	0	0	2	0	0		0	0
[truncated: 326 more rows]
